# Supplementary material for: {μ-N,N,N′,N′-Tetra­kis[(diphenyl­phosphan­yl)meth­yl]benzene-1,4-diamine}­bis­[(2,2′-bipyrid­yl)copper(I)] bis­(tetra­fluoridoborate)
Source: Acta Crystallogr Sect E Struct Rep Online. 2011 Jul 23;67(Pt 8):m1146. doi: 10.1107/S1600536811029333 (PMC3212203; doi:10.1107/S1600536811029333)
Supplement: Supplementary file 1 [file e-67-m1146-sup1.cif]

##############################################################################
#                                                                            #
# This CIF contains the data in a paper accepted for publication in          #
# Acta Crystallographica Section E. It conforms to the requirements of       #
# Notes for Authors for Acta Crystallographica Section E, and has been       #
# peer reviewed under the auspices of the IUCr Commission on Journals.       #
#                                                                            #
# Full details of the Crystallographic Information File format               #
# are given in the paper "The Crystallographic Information File (CIF):       #
# a New Standard Archive File for Crystallography" by S. R. Hall, F. H.      #
# Allen and I. D. Brown [Acta Cryst. (1991), A47, 655-685].                  #
#                                                                            #
# The current version of the core CIF dictionary is obtainable from          #
# ftp://ftp.iucr.org/pub/cif_core.dic.                                       #
#                                                                            #
# Software is freely available for graphical display of the structure(s)     #
# in this CIF. For information consult the CIF software page                 #
# http://www.iucr.org/resources/cif/software.                                #
#                                                                            #
# This file may be used for bona fide research purposes within the           #
# scientific community so long as proper attribution is given to the journal # 
# article from which it was obtained.                                        #
#                                                                            #
##############################################################################
data_I
_audit_creation_method     SHELXL-97
_chemical_name_systematic
;
{\m-<i>N</i>,<i>N</i>,<i>N</i>',<i>N</i>'-
Tetrakis[(diphenylphosphanyl)methyl]benzene-1,4-diamine}bis[(2,2'-
bipyridyl)copper(I)] bis(tetrafluoridoborate)
;
_chemical_name_common     ?
_chemical_formula_moiety     'C78 H68 Cu2 N6 P4 2+, 2(B F4 -)'
_chemical_formula_sum     'C78 H68 B2 Cu2 F8 N6 P4'
_chemical_formula_iupac     '[Cu2 (C10 H8 N2)2 (C58 H52 N2 P4)] (B F4)2'
_chemical_formula_weight     1513.96
_chemical_melting_point     ?
_symmetry_cell_setting     monoclinic
_symmetry_space_group_name_H-M     'P 21/n'
_symmetry_space_group_name_Hall     '-P 2yn'
loop_
    _symmetry_equiv_pos_as_xyz
    'x, y, z'
    '-x+1/2, y+1/2, -z+1/2'
    '-x, -y, -z'
    'x-1/2, -y-1/2, z-1/2'
_cell_length_a     9.912(6)
_cell_length_b     20.472(10)
_cell_length_c     17.938(10)
_cell_angle_alpha     90.00
_cell_angle_beta     91.630(7)
_cell_angle_gamma     90.00
_cell_volume     3638(3)
_cell_formula_units_Z     2
_cell_measurement_reflns_used     7518
_cell_measurement_theta_min     2.1
_cell_measurement_theta_max     27.5
_cell_measurement_temperature     293(2)
_exptl_crystal_description     'Prism'
_exptl_crystal_colour     'Yellow'
_exptl_crystal_size_max     0.20
_exptl_crystal_size_mid     0.20
_exptl_crystal_size_min     0.20
_exptl_crystal_density_diffrn     1.382
_exptl_crystal_density_meas     ?
_exptl_crystal_density_method     'not measured'
_exptl_crystal_F_000     1556
_exptl_absorpt_coefficient_mu     0.741
_exptl_absorpt_correction_type     multi-scan
_exptl_absorpt_process_details     '(<i>ABSCOR</i>; Higashi, 1995)'
_exptl_absorpt_correction_T_min     0.866
_exptl_absorpt_correction_T_max     1.000
_exptl_special_details     ?
_diffrn_ambient_temperature     293(2)
_diffrn_radiation_type     MoK\a
_diffrn_radiation_wavelength     0.71073
_diffrn_radiation_source     'fine-focus sealed tube'
_diffrn_radiation_monochromator     graphite
_diffrn_measurement_device_type     'Rigaky Mercury CCD'
_diffrn_measurement_method     \w
_diffrn_detector_area_resol_mean     13.6612
_diffrn_reflns_number     31355
_diffrn_reflns_av_R_equivalents     0.0704
_diffrn_reflns_av_sigmaI/netI     0.0467
_diffrn_reflns_theta_min     2.52
_diffrn_reflns_theta_max     25.00
_diffrn_reflns_theta_full     25.00
_diffrn_measured_fraction_theta_max     0.998
_diffrn_measured_fraction_theta_full     0.998
_diffrn_reflns_limit_h_min     -11
_diffrn_reflns_limit_h_max     11
_diffrn_reflns_limit_k_min     -24
_diffrn_reflns_limit_k_max     24
_diffrn_reflns_limit_l_min     -21
_diffrn_reflns_limit_l_max     21
_diffrn_standards_number     0
_diffrn_standards_interval_count     0
_diffrn_standards_interval_time     0
_diffrn_standards_decay_%     0
_refine_special_details
;
Refinement of <i>F</i>^2^ against ALL reflections. The weighted <i>R</i>-factor
<i>wR</i> and goodness of fit <i>S</i> are based on <i>F</i>^2^, conventional
<i>R</i>-factors <i>R</i> are based on <i>F</i>, with <i>F</i> set to zero for
negative <i>F</i>^2^. The threshold expression of <i>F</i>^2^ >
\s(<i>F</i>^2^) is used only for calculating <i>R</i>-factors(gt) <i>etc</i>.
and is not relevant to the choice of reflections for refinement.
<i>R</i>-factors based on <i>F</i>^2^ are statistically about twice as large
as those based on <i>F</i>, and <i>R</i>- factors based on ALL data will be
even larger.
;
_reflns_number_total     6395
_reflns_number_gt     4944
_reflns_threshold_expression     I>2sigma(I)
_refine_ls_structure_factor_coef     Fsqd
_refine_ls_matrix_type     full
_refine_ls_R_factor_all     0.0841
_refine_ls_R_factor_gt     0.0646
_refine_ls_wR_factor_gt     0.1598
_refine_ls_wR_factor_ref     0.1729
_refine_ls_goodness_of_fit_ref     1.017
_refine_ls_restrained_S_all     1.032
_refine_ls_number_reflns     6395
_refine_ls_number_parameters     451
_refine_ls_number_restraints     11
_refine_ls_hydrogen_treatment     constr
_refine_ls_weighting_scheme     calc
_refine_ls_weighting_details
         'calc w=1/[\s^2^(Fo^2^)+(0.0790P)^2^+4.5666P] where P=(Fo^2^+2Fc^2^)/3'
_atom_sites_solution_hydrogens     geom
_atom_sites_solution_primary     direct
_atom_sites_solution_secondary     difmap
_refine_ls_shift/su_max     0.000
_refine_ls_shift/su_mean     0.000
_refine_diff_density_max     0.643
_refine_diff_density_min     -0.475
_refine_ls_extinction_method     none
_refine_ls_extinction_coef     ?
loop_
    _atom_type_symbol
    _atom_type_description
    _atom_type_scat_dispersion_real
    _atom_type_scat_dispersion_imag
    _atom_type_scat_source
    'C' 'C' 0.0033 0.0016
                         'International Tables Vol C Tables 4.2.6.8 and 6.1.1.4'
    'H' 'H' 0.0000 0.0000
                         'International Tables Vol C Tables 4.2.6.8 and 6.1.1.4'
    'B' 'B' 0.0013 0.0007
                         'International Tables Vol C Tables 4.2.6.8 and 6.1.1.4'
    'N' 'N' 0.0061 0.0033
                         'International Tables Vol C Tables 4.2.6.8 and 6.1.1.4'
    'F' 'F' 0.0171 0.0103
                         'International Tables Vol C Tables 4.2.6.8 and 6.1.1.4'
    'P' 'P' 0.1023 0.0942
                         'International Tables Vol C Tables 4.2.6.8 and 6.1.1.4'
    'Cu' 'Cu' 0.3201 1.2651
                         'International Tables Vol C Tables 4.2.6.8 and 6.1.1.4'
_computing_data_collection     '<i>CrystalClear-SM Expert</i> (Rigaku, 2009)'
_computing_cell_refinement     '<i>CrystalClear-SM Expert</i> (Rigaku, 2009)'
_computing_data_reduction     '<i>CrystalClear-SM Expert</i> (Rigaku, 2009)'
_computing_structure_solution     'SHELXS97 (Sheldrick, 2008)'
_computing_structure_refinement     'SHELXL97 (Sheldrick, 2008)'
_computing_molecular_graphics     'SHELXTL (Sheldrick, 2008)'
_computing_publication_material     'SHELXTL (Sheldrick, 2008)'
loop_
    _atom_site_type_symbol
    _atom_site_label
    _atom_site_fract_x
    _atom_site_fract_y
    _atom_site_fract_z
    _atom_site_U_iso_or_equiv
    _atom_site_adp_type
    _atom_site_calc_flag
    _atom_site_refinement_flags
    _atom_site_occupancy
    _atom_site_symmetry_multiplicity
    _atom_site_disorder_assembly
    _atom_site_disorder_group
    Cu Cu1 0.14600(5) 0.06738(3) 0.78116(3) 0.0534(2) Uani d . 1 1 . .
    P P2 0.07845(11) 0.06121(6) 0.66233(6) 0.0487(3) Uani d . 1 1 . .
    P P3 0.36642(11) 0.05056(6) 0.77515(6) 0.0488(3) Uani d . 1 1 . .
    N N1 0.3460(3) 0.03687(17) 0.62451(18) 0.0463(8) Uani d . 1 1 . .
    N N3 0.0160(4) 0.0323(2) 0.8576(2) 0.0574(9) Uani d . 1 1 . .
    C C4 0.2202(4) 0.0676(2) 0.5974(2) 0.0523(11) Uani d . 1 1 . .
    H H4A 0.1930 0.0476 0.5504 0.063 Uiso calc R 1 1 . .
    H H4B 0.2376 0.1134 0.5880 0.063 Uiso calc R 1 1 . .
    C C17 0.4184(4) 0.0759(2) 0.6819(2) 0.0492(10) Uani d . 1 1 . .
    H H17A 0.3985 0.1219 0.6745 0.059 Uiso calc R 1 1 . .
    H H17B 0.5149 0.0698 0.6776 0.059 Uiso calc R 1 1 . .
    C C2 0.4275(4) 0.0188(2) 0.5622(2) 0.0420(9) Uani d . 1 1 . .
    C C11 -0.0408(4) 0.1208(2) 0.6247(2) 0.0514(10) Uani d . 1 1 . .
    N N2 0.1007(4) 0.1529(2) 0.8344(2) 0.0584(9) Uani d . 1 1 . .
    C C35 -0.0349(5) 0.0794(3) 0.9017(2) 0.0616(12) Uani d . 1 1 . .
    C C3 0.5274(4) 0.0590(2) 0.5345(2) 0.0485(10) Uani d . 1 1 . .
    H H3A 0.5462 0.0989 0.5572 0.058 Uiso calc R 1 1 . .
    C C5 -0.0030(4) -0.0164(2) 0.6417(2) 0.0538(10) Uani d . 1 1 . .
    C C16 -0.1308(4) 0.1484(2) 0.6721(3) 0.0587(11) Uani d . 1 1 . .
    H H16A -0.1273 0.1372 0.7224 0.070 Uiso calc R 1 1 . .
    C C34 0.0164(4) 0.1461(2) 0.8906(2) 0.0575(11) Uani d . 1 1 . .
    C C18 0.4462(4) -0.0284(2) 0.7868(2) 0.0543(11) Uani d . 1 1 . .
    C C10 -0.1359(5) -0.0203(3) 0.6130(3) 0.0625(12) Uani d . 1 1 . .
    H H10A -0.1808 0.0177 0.5985 0.075 Uiso calc R 1 1 . .
    C C36 -0.1313(6) 0.0644(3) 0.9537(3) 0.0850(17) Uani d . 1 1 . .
    H H36A -0.1653 0.0967 0.9844 0.102 Uiso calc R 1 1 . .
    C C12 -0.0462(5) 0.1384(3) 0.5504(3) 0.0702(14) Uani d . 1 1 . .
    H H12A 0.0133 0.1199 0.5173 0.084 Uiso calc R 1 1 . .
    C C15 -0.2269(5) 0.1926(3) 0.6460(3) 0.0698(14) Uani d . 1 1 . .
    H H15A -0.2887 0.2102 0.6785 0.084 Uiso calc R 1 1 . .
    C C33 -0.0191(6) 0.1995(3) 0.9335(3) 0.0823(16) Uani d . 1 1 . .
    H H33A -0.0750 0.1938 0.9738 0.099 Uiso calc R 1 1 . .
    C C13 -0.1408(5) 0.1841(3) 0.5252(3) 0.0777(15) Uani d . 1 1 . .
    H H13A -0.1428 0.1969 0.4754 0.093 Uiso calc R 1 1 . .
    C C9 -0.2007(6) -0.0791(3) 0.6060(3) 0.0799(16) Uani d . 1 1 . .
    H H9A -0.2887 -0.0805 0.5867 0.096 Uiso calc R 1 1 . .
    C C6 0.0604(6) -0.0745(3) 0.6634(3) 0.0733(14) Uani d . 1 1 . .
    H H6A 0.1481 -0.0735 0.6833 0.088 Uiso calc R 1 1 . .
    C C19 0.3733(6) -0.0810(3) 0.8127(3) 0.0756(15) Uani d . 1 1 . .
    H H19A 0.2828 -0.0755 0.8237 0.091 Uiso calc R 1 1 . .
    C C8 -0.1382(7) -0.1347(3) 0.6268(3) 0.0890(18) Uani d . 1 1 . .
    H H8A -0.1838 -0.1743 0.6218 0.107 Uiso calc R 1 1 . .
    C C21 0.5626(9) -0.1505(3) 0.8062(4) 0.102(2) Uani d . 1 1 . .
    H H21A 0.6011 -0.1916 0.8121 0.123 Uiso calc R 1 1 . .
    C C30 0.1472(6) 0.2130(3) 0.8191(3) 0.0769(15) Uani d . 1 1 . .
    H H30A 0.2062 0.2181 0.7802 0.092 Uiso calc R 1 1 . .
    C C23 0.5806(6) -0.0389(3) 0.7710(3) 0.0792(15) Uani d . 1 1 . .
    H H23A 0.6321 -0.0045 0.7535 0.095 Uiso calc R 1 1 . .
    C C38 -0.1238(7) -0.0460(4) 0.9148(4) 0.095(2) Uani d . 1 1 . .
    H H38A -0.1529 -0.0891 0.9186 0.114 Uiso calc R 1 1 . .
    C C14 -0.2306(5) 0.2101(3) 0.5729(3) 0.0717(14) Uani d . 1 1 . .
    H H14A -0.2947 0.2400 0.5555 0.086 Uiso calc R 1 1 . .
    C C22 0.6391(7) -0.0995(4) 0.7807(4) 0.096(2) Uani d . 1 1 . .
    H H22A 0.7295 -0.1058 0.7702 0.115 Uiso calc R 1 1 . .
    C C7 -0.0071(8) -0.1341(3) 0.6556(4) 0.0917(19) Uani d . 1 1 . .
    H H7A 0.0354 -0.1729 0.6696 0.110 Uiso calc R 1 1 . .
    C C39 -0.0272(5) -0.0287(3) 0.8640(3) 0.0748(14) Uani d . 1 1 . .
    H H39A 0.0084 -0.0608 0.8336 0.090 Uiso calc R 1 1 . .
    C C37 -0.1751(7) 0.0016(4) 0.9590(4) 0.102(2) Uani d . 1 1 . .
    H H37A -0.2407 -0.0089 0.9931 0.123 Uiso calc R 1 1 . .
    C C31 0.1106(7) 0.2672(3) 0.8592(4) 0.0900(18) Uani d . 1 1 . .
    H H31A 0.1427 0.3083 0.8466 0.108 Uiso calc R 1 1 . .
    C C32 0.0276(7) 0.2599(3) 0.9169(4) 0.0947(19) Uani d . 1 1 . .
    H H32A 0.0027 0.2959 0.9450 0.114 Uiso calc R 1 1 . .
    F F3 0.8501(6) 0.1767(2) 0.0998(3) 0.154(2) Uani d D 1 1 A .
    C C1 0.4009(4) -0.0397(2) 0.5269(2) 0.0496(10) Uani d . 1 1 . .
    H H1A 0.3337 -0.0668 0.5447 0.059 Uiso calc R 1 1 . .
    C C20 0.4326(9) -0.1410(3) 0.8225(4) 0.104(2) Uani d . 1 1 . .
    H H20A 0.3823 -0.1756 0.8406 0.125 Uiso calc R 1 1 . .
    B B 0.9019(11) 0.2287(5) 0.1340(5) 0.126(4) Uani d D 1 1 . .
    F F4 0.9421(6) 0.2774(2) 0.0915(3) 0.162(2) Uani d D 1 1 A .
    F F1A 1.0328(10) 0.1992(4) 0.1493(5) 0.168(5) Uiso d PD 0.675(13) 1 A 1
    F F1B 0.7738(19) 0.2625(10) 0.1282(13) 0.189(11) Uiso d PD 0.325(13) 1 A 2
    C C24 0.4638(4) 0.1026(2) 0.8380(2) 0.0582(11) Uani d . 1 1 . .
    C C29 0.5659(7) 0.1438(3) 0.8177(4) 0.098(2) Uani d . 1 1 . .
    H H29A 0.5879 0.1454 0.7677 0.118 Uiso calc R 1 1 . .
    C C28 0.6372(9) 0.1826(4) 0.8672(5) 0.121(3) Uani d . 1 1 . .
    H H28A 0.7097 0.2077 0.8520 0.145 Uiso calc R 1 1 . .
    C C25 0.4326(8) 0.1042(5) 0.9100(4) 0.127(3) Uani d U 1 1 . .
    H H25A 0.3619 0.0784 0.9262 0.152 Uiso calc R 1 1 . .
    C C27 0.5981(9) 0.1832(4) 0.9393(5) 0.116(3) Uani d . 1 1 . .
    H H27A 0.6395 0.2120 0.9729 0.139 Uiso calc R 1 1 . .
    C C26 0.5039(9) 0.1441(6) 0.9625(4) 0.146(4) Uani d . 1 1 . .
    H H26A 0.4837 0.1425 1.0128 0.176 Uiso calc R 1 1 . .
    F F2 0.8636(8) 0.2407(4) 0.1998(3) 0.209(3) Uani d D 1 1 A .
loop_
    _atom_site_aniso_label
    _atom_site_aniso_U_11
    _atom_site_aniso_U_22
    _atom_site_aniso_U_33
    _atom_site_aniso_U_12
    _atom_site_aniso_U_13
    _atom_site_aniso_U_23
    Cu1 0.0458(3) 0.0768(4) 0.0380(3) 0.0015(2) 0.0080(2) -0.0052(2)
    P2 0.0386(5) 0.0697(8) 0.0379(6) 0.0084(5) 0.0029(4) -0.0040(5)
    P3 0.0427(6) 0.0680(7) 0.0356(5) 0.0001(5) 0.0021(4) -0.0035(5)
    N1 0.0336(16) 0.066(2) 0.0394(17) 0.0025(15) 0.0044(14) -0.0049(15)
    N3 0.049(2) 0.079(3) 0.044(2) -0.0034(19) 0.0035(17) 0.0022(18)
    C4 0.039(2) 0.082(3) 0.036(2) 0.011(2) 0.0034(17) -0.0010(19)
    C17 0.044(2) 0.064(3) 0.040(2) -0.0028(18) 0.0056(18) -0.0035(18)
    C2 0.0346(19) 0.057(2) 0.0347(19) 0.0059(17) 0.0049(16) 0.0001(17)
    C11 0.040(2) 0.063(3) 0.051(2) 0.0016(18) 0.0017(18) -0.002(2)
    N2 0.053(2) 0.078(3) 0.044(2) 0.0000(19) 0.0047(17) -0.0053(18)
    C35 0.047(2) 0.096(4) 0.041(2) 0.007(2) 0.006(2) 0.005(2)
    C3 0.048(2) 0.052(2) 0.046(2) -0.0047(18) 0.0075(18) -0.0043(18)
    C5 0.053(2) 0.068(3) 0.040(2) 0.008(2) 0.0021(19) -0.0027(19)
    C16 0.046(2) 0.074(3) 0.056(3) 0.008(2) 0.004(2) -0.009(2)
    C34 0.052(3) 0.083(3) 0.037(2) 0.007(2) 0.0037(19) -0.006(2)
    C18 0.051(2) 0.066(3) 0.045(2) 0.000(2) -0.006(2) -0.002(2)
    C10 0.054(3) 0.077(3) 0.056(3) -0.006(2) 0.002(2) 0.001(2)
    C36 0.065(3) 0.121(5) 0.070(4) 0.003(3) 0.027(3) 0.016(3)
    C12 0.058(3) 0.096(4) 0.057(3) 0.019(3) 0.011(2) 0.012(3)
    C15 0.050(3) 0.072(3) 0.087(4) 0.012(2) 0.005(3) -0.011(3)
    C33 0.079(4) 0.107(5) 0.062(3) 0.009(3) 0.016(3) -0.019(3)
    C13 0.068(3) 0.092(4) 0.073(3) 0.016(3) 0.002(3) 0.024(3)
    C9 0.072(4) 0.096(4) 0.073(4) -0.013(3) 0.007(3) -0.001(3)
    C6 0.076(3) 0.078(4) 0.066(3) 0.017(3) -0.001(3) 0.000(3)
    C19 0.072(3) 0.077(4) 0.077(4) -0.009(3) -0.005(3) 0.018(3)
    C8 0.102(5) 0.085(4) 0.080(4) -0.016(4) 0.015(4) -0.002(3)
    C21 0.136(7) 0.070(4) 0.099(5) 0.024(4) -0.022(5) 0.005(3)
    C30 0.086(4) 0.083(4) 0.063(3) -0.012(3) 0.013(3) -0.006(3)
    C23 0.065(3) 0.079(4) 0.094(4) 0.011(3) 0.010(3) 0.010(3)
    C38 0.085(4) 0.112(5) 0.088(4) -0.025(4) 0.007(4) 0.027(4)
    C14 0.057(3) 0.063(3) 0.095(4) 0.008(2) -0.004(3) 0.010(3)
    C22 0.089(4) 0.102(5) 0.097(5) 0.039(4) 0.000(4) 0.003(4)
    C7 0.129(6) 0.059(4) 0.088(4) 0.020(3) 0.012(4) 0.003(3)
    C39 0.072(3) 0.090(4) 0.062(3) -0.010(3) 0.003(3) 0.007(3)
    C37 0.079(4) 0.141(7) 0.089(5) -0.012(4) 0.035(4) 0.032(4)
    C31 0.110(5) 0.073(4) 0.087(4) -0.010(3) 0.002(4) -0.014(3)
    C32 0.106(5) 0.093(5) 0.086(4) 0.010(4) 0.006(4) -0.032(4)
    F3 0.194(5) 0.150(4) 0.123(3) -0.071(4) 0.067(3) -0.056(3)
    C1 0.043(2) 0.056(3) 0.050(2) -0.0088(18) 0.0067(19) -0.0047(19)
    C20 0.123(6) 0.073(4) 0.116(6) -0.011(4) -0.008(5) 0.027(4)
    B 0.130(8) 0.122(7) 0.129(8) -0.063(6) 0.080(7) -0.049(6)
    F4 0.201(5) 0.119(4) 0.171(5) -0.015(4) 0.083(4) -0.025(3)
    C24 0.048(2) 0.079(3) 0.047(2) 0.004(2) -0.005(2) -0.014(2)
    C29 0.123(5) 0.095(5) 0.076(4) -0.038(4) -0.021(4) -0.005(3)
    C28 0.144(7) 0.099(5) 0.117(6) -0.029(5) -0.023(5) -0.029(5)
    C25 0.123(5) 0.187(7) 0.070(4) -0.058(5) 0.008(4) -0.028(4)
    C27 0.121(6) 0.103(6) 0.123(7) 0.011(5) -0.028(5) -0.057(5)
    C26 0.138(7) 0.236(11) 0.066(4) -0.041(7) 0.012(5) -0.062(6)
    F2 0.266(8) 0.264(8) 0.101(4) -0.030(6) 0.057(5) -0.084(4)
_geom_special_details
;
All e.s.d.'s (except the e.s.d. in the dihedral angle between two l.s. planes)
are estimated using the full covariance matrix. The cell e.s.d.'s are taken
into account individually in the estimation of e.s.d.'s in distances, angles
and torsion angles; correlations between e.s.d.'s in cell parameters are only
used when they are defined by crystal symmetry. An approximate (isotropic)
treatment of cell e.s.d.'s is used for estimating e.s.d.'s involving l.s.
planes.
;
loop_
    _geom_bond_atom_site_label_1
    _geom_bond_atom_site_label_2
    _geom_bond_site_symmetry_2
    _geom_bond_distance
    _geom_bond_publ_flag
    Cu1 N3 . 2.039(4) ?
    Cu1 N2 . 2.050(4) ?
    Cu1 P3 . 2.2175(17) ?
    Cu1 P2 . 2.2198(16) ?
    P2 C11 . 1.816(4) ?
    P2 C5 . 1.816(5) ?
    P2 C4 . 1.855(4) ?
    P3 C18 . 1.810(5) ?
    P3 C24 . 1.810(5) ?
    P3 C17 . 1.839(4) ?
    N1 C2 . 1.446(5) ?
    N1 C4 . 1.467(5) ?
    N1 C17 . 1.473(5) ?
    N3 C39 . 1.327(7) ?
    N3 C35 . 1.353(6) ?
    C4 H4A . 0.9700 ?
    C4 H4B . 0.9700 ?
    C17 H17A . 0.9700 ?
    C17 H17B . 0.9700 ?
    C2 C1 . 1.377(6) ?
    C2 C3 . 1.390(5) ?
    C11 C16 . 1.371(6) ?
    C11 C12 . 1.381(6) ?
    N2 C34 . 1.335(5) ?
    N2 C30 . 1.344(7) ?
    C35 C36 . 1.389(7) ?
    C35 C34 . 1.474(7) ?
    C3 C1 3_656 1.385(6) ?
    C3 H3A . 0.9300 ?
    C5 C6 . 1.395(7) ?
    C5 C10 . 1.403(6) ?
    C16 C15 . 1.386(6) ?
    C16 H16A . 0.9300 ?
    C34 C33 . 1.389(7) ?
    C18 C19 . 1.384(7) ?
    C18 C23 . 1.387(7) ?
    C10 C9 . 1.367(7) ?
    C10 H10A . 0.9300 ?
    C36 C37 . 1.360(9) ?
    C36 H36A . 0.9300 ?
    C12 C13 . 1.390(7) ?
    C12 H12A . 0.9300 ?
    C15 C14 . 1.359(7) ?
    C15 H15A . 0.9300 ?
    C33 C32 . 1.356(9) ?
    C33 H33A . 0.9300 ?
    C13 C14 . 1.361(7) ?
    C13 H13A . 0.9300 ?
    C9 C8 . 1.345(8) ?
    C9 H9A . 0.9300 ?
    C6 C7 . 1.397(8) ?
    C6 H6A . 0.9300 ?
    C19 C20 . 1.372(8) ?
    C19 H19A . 0.9300 ?
    C8 C7 . 1.385(9) ?
    C8 H8A . 0.9300 ?
    C21 C20 . 1.344(10) ?
    C21 C22 . 1.375(10) ?
    C21 H21A . 0.9300 ?
    C30 C31 . 1.376(8) ?
    C30 H30A . 0.9300 ?
    C23 C22 . 1.378(8) ?
    C23 H23A . 0.9300 ?
    C38 C37 . 1.365(9) ?
    C38 C39 . 1.386(8) ?
    C38 H38A . 0.9300 ?
    C14 H14A . 0.9300 ?
    C22 H22A . 0.9300 ?
    C7 H7A . 0.9300 ?
    C39 H39A . 0.9300 ?
    C37 H37A . 0.9300 ?
    C31 C32 . 1.350(9) ?
    C31 H31A . 0.9300 ?
    C32 H32A . 0.9300 ?
    F3 B . 1.325(8) ?
    C1 C3 3_656 1.385(6) ?
    C1 H1A . 0.9300 ?
    C20 H20A . 0.9300 ?
    B F2 . 1.275(8) ?
    B F4 . 1.323(9) ?
    B F1B . 1.447(15) ?
    B F1A . 1.451(12) ?
    F1B F2 . 1.61(2) ?
    C24 C25 . 1.337(8) ?
    C24 C29 . 1.374(8) ?
    C29 C28 . 1.373(8) ?
    C29 H29A . 0.9300 ?
    C28 C27 . 1.361(11) ?
    C28 H28A . 0.9300 ?
    C25 C26 . 1.420(10) ?
    C25 H25A . 0.9300 ?
    C27 C26 . 1.307(11) ?
    C27 H27A . 0.9300 ?
    C26 H26A . 0.9300 ?
loop_
    _geom_angle_atom_site_label_1
    _geom_angle_atom_site_label_2
    _geom_angle_atom_site_label_3
    _geom_angle_site_symmetry_1
    _geom_angle_site_symmetry_3
    _geom_angle
    _geom_angle_publ_flag
    N3 Cu1 N2 . . 80.60(16) ?
    N3 Cu1 P3 . . 128.36(11) ?
    N2 Cu1 P3 . . 112.60(11) ?
    N3 Cu1 P2 . . 116.53(11) ?
    N2 Cu1 P2 . . 115.57(11) ?
    P3 Cu1 P2 . . 102.42(5) ?
    C11 P2 C5 . . 103.4(2) ?
    C11 P2 C4 . . 102.5(2) ?
    C5 P2 C4 . . 105.9(2) ?
    C11 P2 Cu1 . . 119.61(15) ?
    C5 P2 Cu1 . . 111.45(14) ?
    C4 P2 Cu1 . . 112.67(14) ?
    C18 P3 C24 . . 103.3(2) ?
    C18 P3 C17 . . 103.0(2) ?
    C24 P3 C17 . . 104.0(2) ?
    C18 P3 Cu1 . . 124.13(16) ?
    C24 P3 Cu1 . . 112.77(15) ?
    C17 P3 Cu1 . . 107.60(14) ?
    C2 N1 C4 . . 110.0(3) ?
    C2 N1 C17 . . 114.0(3) ?
    C4 N1 C17 . . 113.0(3) ?
    C39 N3 C35 . . 119.5(4) ?
    C39 N3 Cu1 . . 127.0(4) ?
    C35 N3 Cu1 . . 113.3(3) ?
    N1 C4 P2 . . 114.5(3) ?
    N1 C4 H4A . . 108.6 ?
    P2 C4 H4A . . 108.6 ?
    N1 C4 H4B . . 108.6 ?
    P2 C4 H4B . . 108.6 ?
    H4A C4 H4B . . 107.6 ?
    N1 C17 P3 . . 109.8(3) ?
    N1 C17 H17A . . 109.7 ?
    P3 C17 H17A . . 109.7 ?
    N1 C17 H17B . . 109.7 ?
    P3 C17 H17B . . 109.7 ?
    H17A C17 H17B . . 108.2 ?
    C1 C2 C3 . . 118.7(4) ?
    C1 C2 N1 . . 118.3(3) ?
    C3 C2 N1 . . 123.0(4) ?
    C16 C11 C12 . . 118.9(4) ?
    C16 C11 P2 . . 118.3(3) ?
    C12 C11 P2 . . 122.8(3) ?
    C34 N2 C30 . . 118.3(4) ?
    C34 N2 Cu1 . . 114.3(3) ?
    C30 N2 Cu1 . . 127.3(3) ?
    N3 C35 C36 . . 120.7(5) ?
    N3 C35 C34 . . 116.4(4) ?
    C36 C35 C34 . . 122.9(5) ?
    C1 C3 C2 3_656 . 120.2(4) ?
    C1 C3 H3A 3_656 . 119.9 ?
    C2 C3 H3A . . 119.9 ?
    C6 C5 C10 . . 117.7(5) ?
    C6 C5 P2 . . 119.6(4) ?
    C10 C5 P2 . . 122.2(4) ?
    C11 C16 C15 . . 120.9(5) ?
    C11 C16 H16A . . 119.6 ?
    C15 C16 H16A . . 119.6 ?
    N2 C34 C33 . . 120.7(5) ?
    N2 C34 C35 . . 115.2(4) ?
    C33 C34 C35 . . 124.1(5) ?
    C19 C18 C23 . . 117.6(5) ?
    C19 C18 P3 . . 120.2(4) ?
    C23 C18 P3 . . 122.2(4) ?
    C9 C10 C5 . . 121.2(5) ?
    C9 C10 H10A . . 119.4 ?
    C5 C10 H10A . . 119.4 ?
    C37 C36 C35 . . 118.8(6) ?
    C37 C36 H36A . . 120.6 ?
    C35 C36 H36A . . 120.6 ?
    C11 C12 C13 . . 119.8(5) ?
    C11 C12 H12A . . 120.1 ?
    C13 C12 H12A . . 120.1 ?
    C14 C15 C16 . . 119.8(5) ?
    C14 C15 H15A . . 120.1 ?
    C16 C15 H15A . . 120.1 ?
    C32 C33 C34 . . 120.2(5) ?
    C32 C33 H33A . . 119.9 ?
    C34 C33 H33A . . 119.9 ?
    C14 C13 C12 . . 120.4(5) ?
    C14 C13 H13A . . 119.8 ?
    C12 C13 H13A . . 119.8 ?
    C8 C9 C10 . . 120.6(6) ?
    C8 C9 H9A . . 119.7 ?
    C10 C9 H9A . . 119.7 ?
    C5 C6 C7 . . 120.3(6) ?
    C5 C6 H6A . . 119.8 ?
    C7 C6 H6A . . 119.8 ?
    C20 C19 C18 . . 120.9(6) ?
    C20 C19 H19A . . 119.6 ?
    C18 C19 H19A . . 119.6 ?
    C9 C8 C7 . . 121.0(6) ?
    C9 C8 H8A . . 119.5 ?
    C7 C8 H8A . . 119.5 ?
    C20 C21 C22 . . 120.3(6) ?
    C20 C21 H21A . . 119.9 ?
    C22 C21 H21A . . 119.9 ?
    N2 C30 C31 . . 122.3(5) ?
    N2 C30 H30A . . 118.8 ?
    C31 C30 H30A . . 118.8 ?
    C22 C23 C18 . . 121.1(6) ?
    C22 C23 H23A . . 119.5 ?
    C18 C23 H23A . . 119.5 ?
    C37 C38 C39 . . 118.3(6) ?
    C37 C38 H38A . . 120.8 ?
    C39 C38 H38A . . 120.8 ?
    C15 C14 C13 . . 120.3(5) ?
    C15 C14 H14A . . 119.9 ?
    C13 C14 H14A . . 119.9 ?
    C21 C22 C23 . . 119.4(6) ?
    C21 C22 H22A . . 120.3 ?
    C23 C22 H22A . . 120.3 ?
    C8 C7 C6 . . 119.2(6) ?
    C8 C7 H7A . . 120.4 ?
    C6 C7 H7A . . 120.4 ?
    N3 C39 C38 . . 121.9(6) ?
    N3 C39 H39A . . 119.1 ?
    C38 C39 H39A . . 119.1 ?
    C36 C37 C38 . . 120.7(6) ?
    C36 C37 H37A . . 119.7 ?
    C38 C37 H37A . . 119.7 ?
    C32 C31 C30 . . 119.2(6) ?
    C32 C31 H31A . . 120.4 ?
    C30 C31 H31A . . 120.4 ?
    C31 C32 C33 . . 119.2(6) ?
    C31 C32 H32A . . 120.4 ?
    C33 C32 H32A . . 120.4 ?
    C2 C1 C3 . 3_656 121.1(4) ?
    C2 C1 H1A . . 119.4 ?
    C3 C1 H1A 3_656 . 119.4 ?
    C21 C20 C19 . . 120.7(6) ?
    C21 C20 H20A . . 119.6 ?
    C19 C20 H20A . . 119.6 ?
    F2 B F4 . . 119.4(8) ?
    F2 B F3 . . 117.5(7) ?
    F4 B F3 . . 117.2(8) ?
    F2 B F1B . . 72.0(10) ?
    F4 B F1B . . 82.9(12) ?
    F3 B F1B . . 91.4(11) ?
    F2 B F1A . . 101.1(10) ?
    F4 B F1A . . 98.0(7) ?
    F3 B F1A . . 95.0(8) ?
    F1B B F1A . . 172.3(12) ?
    B F1B F2 . . 49.0(7) ?
    C25 C24 C29 . . 115.7(5) ?
    C25 C24 P3 . . 118.8(5) ?
    C29 C24 P3 . . 125.5(4) ?
    C28 C29 C24 . . 123.6(7) ?
    C28 C29 H29A . . 118.2 ?
    C24 C29 H29A . . 118.2 ?
    C27 C28 C29 . . 117.6(8) ?
    C27 C28 H28A . . 121.2 ?
    C29 C28 H28A . . 121.2 ?
    C24 C25 C26 . . 122.1(7) ?
    C24 C25 H25A . . 119.0 ?
    C26 C25 H25A . . 119.0 ?
    C26 C27 C28 . . 121.6(7) ?
    C26 C27 H27A . . 119.2 ?
    C28 C27 H27A . . 119.2 ?
    C27 C26 C25 . . 119.1(7) ?
    C27 C26 H26A . . 120.4 ?
    C25 C26 H26A . . 120.4 ?
    B F2 F1B . . 59.0(7) ?
loop_
    _geom_torsion_atom_site_label_1
    _geom_torsion_atom_site_label_2
    _geom_torsion_atom_site_label_3
    _geom_torsion_atom_site_label_4
    _geom_torsion_site_symmetry_1
    _geom_torsion_site_symmetry_2
    _geom_torsion_site_symmetry_3
    _geom_torsion_site_symmetry_4
    _geom_torsion
    _geom_torsion_publ_flag
    N3 Cu1 P2 C11 . . . . 78.8(2) ?
    N2 Cu1 P2 C11 . . . . -13.3(2) ?
    P3 Cu1 P2 C11 . . . . -136.12(17) ?
    N3 Cu1 P2 C5 . . . . -41.8(2) ?
    N2 Cu1 P2 C5 . . . . -133.93(19) ?
    P3 Cu1 P2 C5 . . . . 103.28(16) ?
    N3 Cu1 P2 C4 . . . . -160.8(2) ?
    N2 Cu1 P2 C4 . . . . 107.1(2) ?
    P3 Cu1 P2 C4 . . . . -15.65(17) ?
    N3 Cu1 P3 C18 . . . . 45.1(2) ?
    N2 Cu1 P3 C18 . . . . 141.1(2) ?
    P2 Cu1 P3 C18 . . . . -94.16(17) ?
    N3 Cu1 P3 C24 . . . . -80.8(2) ?
    N2 Cu1 P3 C24 . . . . 15.2(2) ?
    P2 Cu1 P3 C24 . . . . 139.95(18) ?
    N3 Cu1 P3 C17 . . . . 165.1(2) ?
    N2 Cu1 P3 C17 . . . . -98.96(19) ?
    P2 Cu1 P3 C17 . . . . 25.82(16) ?
    N2 Cu1 N3 C39 . . . . 176.7(4) ?
    P3 Cu1 N3 C39 . . . . -71.9(4) ?
    P2 Cu1 N3 C39 . . . . 62.7(4) ?
    N2 Cu1 N3 C35 . . . . 1.2(3) ?
    P3 Cu1 N3 C35 . . . . 112.6(3) ?
    P2 Cu1 N3 C35 . . . . -112.8(3) ?
    C2 N1 C4 P2 . . . . 155.1(3) ?
    C17 N1 C4 P2 . . . . -76.2(4) ?
    C11 P2 C4 N1 . . . . 165.4(3) ?
    C5 P2 C4 N1 . . . . -86.6(3) ?
    Cu1 P2 C4 N1 . . . . 35.5(4) ?
    C2 N1 C17 P3 . . . . -141.3(3) ?
    C4 N1 C17 P3 . . . . 92.1(4) ?
    C18 P3 C17 N1 . . . . 72.4(3) ?
    C24 P3 C17 N1 . . . . 179.9(3) ?
    Cu1 P3 C17 N1 . . . . -60.2(3) ?
    C4 N1 C2 C1 . . . . -83.7(5) ?
    C17 N1 C2 C1 . . . . 148.1(4) ?
    C4 N1 C2 C3 . . . . 93.6(4) ?
    C17 N1 C2 C3 . . . . -34.6(5) ?
    C5 P2 C11 C16 . . . . 95.6(4) ?
    C4 P2 C11 C16 . . . . -154.5(4) ?
    Cu1 P2 C11 C16 . . . . -29.0(4) ?
    C5 P2 C11 C12 . . . . -83.1(4) ?
    C4 P2 C11 C12 . . . . 26.8(5) ?
    Cu1 P2 C11 C12 . . . . 152.3(4) ?
    N3 Cu1 N2 C34 . . . . 1.2(3) ?
    P3 Cu1 N2 C34 . . . . -126.6(3) ?
    P2 Cu1 N2 C34 . . . . 116.2(3) ?
    N3 Cu1 N2 C30 . . . . -179.5(4) ?
    P3 Cu1 N2 C30 . . . . 52.7(4) ?
    P2 Cu1 N2 C30 . . . . -64.5(4) ?
    C39 N3 C35 C36 . . . . 0.2(7) ?
    Cu1 N3 C35 C36 . . . . 176.1(4) ?
    C39 N3 C35 C34 . . . . -179.1(4) ?
    Cu1 N3 C35 C34 . . . . -3.3(5) ?
    C1 C2 C3 C1 . . . 3_656 -0.7(7) ?
    N1 C2 C3 C1 . . . 3_656 -177.9(4) ?
    C11 P2 C5 C6 . . . . -179.6(4) ?
    C4 P2 C5 C6 . . . . 73.0(4) ?
    Cu1 P2 C5 C6 . . . . -49.8(4) ?
    C11 P2 C5 C10 . . . . -7.9(4) ?
    C4 P2 C5 C10 . . . . -115.3(4) ?
    Cu1 P2 C5 C10 . . . . 121.8(3) ?
    C12 C11 C16 C15 . . . . 0.8(7) ?
    P2 C11 C16 C15 . . . . -178.0(4) ?
    C30 N2 C34 C33 . . . . -1.9(7) ?
    Cu1 N2 C34 C33 . . . . 177.5(4) ?
    C30 N2 C34 C35 . . . . 177.4(4) ?
    Cu1 N2 C34 C35 . . . . -3.3(5) ?
    N3 C35 C34 N2 . . . . 4.4(6) ?
    C36 C35 C34 N2 . . . . -174.9(5) ?
    N3 C35 C34 C33 . . . . -176.4(5) ?
    C36 C35 C34 C33 . . . . 4.3(8) ?
    C24 P3 C18 C19 . . . . 119.0(4) ?
    C17 P3 C18 C19 . . . . -133.0(4) ?
    Cu1 P3 C18 C19 . . . . -10.9(5) ?
    C24 P3 C18 C23 . . . . -60.7(5) ?
    C17 P3 C18 C23 . . . . 47.3(5) ?
    Cu1 P3 C18 C23 . . . . 169.4(4) ?
    C6 C5 C10 C9 . . . . -0.5(7) ?
    P2 C5 C10 C9 . . . . -172.3(4) ?
    N3 C35 C36 C37 . . . . -0.8(8) ?
    C34 C35 C36 C37 . . . . 178.5(5) ?
    C16 C11 C12 C13 . . . . 0.8(8) ?
    P2 C11 C12 C13 . . . . 179.5(4) ?
    C11 C16 C15 C14 . . . . -1.4(8) ?
    N2 C34 C33 C32 . . . . 2.6(8) ?
    C35 C34 C33 C32 . . . . -176.6(5) ?
    C11 C12 C13 C14 . . . . -1.8(9) ?
    C5 C10 C9 C8 . . . . 0.2(8) ?
    C10 C5 C6 C7 . . . . 0.8(7) ?
    P2 C5 C6 C7 . . . . 172.8(4) ?
    C23 C18 C19 C20 . . . . 0.3(8) ?
    P3 C18 C19 C20 . . . . -179.4(5) ?
    C10 C9 C8 C7 . . . . -0.1(9) ?
    C34 N2 C30 C31 . . . . -0.2(8) ?
    Cu1 N2 C30 C31 . . . . -179.4(4) ?
    C19 C18 C23 C22 . . . . 0.0(8) ?
    P3 C18 C23 C22 . . . . 179.7(5) ?
    C16 C15 C14 C13 . . . . 0.4(8) ?
    C12 C13 C14 C15 . . . . 1.2(9) ?
    C20 C21 C22 C23 . . . . -1.0(11) ?
    C18 C23 C22 C21 . . . . 0.4(10) ?
    C9 C8 C7 C6 . . . . 0.4(9) ?
    C5 C6 C7 C8 . . . . -0.7(9) ?
    C35 N3 C39 C38 . . . . 0.2(8) ?
    Cu1 N3 C39 C38 . . . . -175.1(4) ?
    C37 C38 C39 N3 . . . . 0.1(9) ?
    C35 C36 C37 C38 . . . . 1.0(10) ?
    C39 C38 C37 C36 . . . . -0.7(10) ?
    N2 C30 C31 C32 . . . . 1.5(10) ?
    C30 C31 C32 C33 . . . . -0.8(10) ?
    C34 C33 C32 C31 . . . . -1.2(10) ?
    C3 C2 C1 C3 . . . 3_656 0.7(7) ?
    N1 C2 C1 C3 . . . 3_656 178.0(4) ?
    C22 C21 C20 C19 . . . . 1.3(12) ?
    C18 C19 C20 C21 . . . . -0.9(11) ?
    F4 B F1B F2 . . . . -124.1(7) ?
    F3 B F1B F2 . . . . 118.6(7) ?
    C18 P3 C24 C25 . . . . -84.1(6) ?
    C17 P3 C24 C25 . . . . 168.7(6) ?
    Cu1 P3 C24 C25 . . . . 52.4(6) ?
    C18 P3 C24 C29 . . . . 98.9(5) ?
    C17 P3 C24 C29 . . . . -8.4(6) ?
    Cu1 P3 C24 C29 . . . . -124.7(5) ?
    C25 C24 C29 C28 . . . . 2.7(11) ?
    P3 C24 C29 C28 . . . . 179.8(6) ?
    C24 C29 C28 C27 . . . . -4.4(12) ?
    C29 C24 C25 C26 . . . . -2.3(12) ?
    P3 C24 C25 C26 . . . . -179.6(8) ?
    C29 C28 C27 C26 . . . . 5.7(14) ?
    C28 C27 C26 C25 . . . . -5.5(16) ?
    C24 C25 C26 C27 . . . . 3.8(16) ?
    F4 B F2 F1B . . . . 70.6(13) ?
    F3 B F2 F1B . . . . -81.9(13) ?
    F1A B F2 F1B . . . . 176.5(12) ?
loop_
    _geom_hbond_atom_site_label_D
    _geom_hbond_atom_site_label_H
    _geom_hbond_atom_site_label_A
    _geom_hbond_site_symmetry_A
    _geom_hbond_distance_DH
    _geom_hbond_distance_HA
    _geom_hbond_distance_DA
    _geom_hbond_angle_DHA
    C20 H20A F1B 3_656 0.93 2.43 3.36(2) 171
    C30 H30A F2 4_566 0.93 2.31 3.216(9) 164
    C33 H33A F3 1_456 0.93 2.42 3.319(8) 161
data_global
_journal_date_recd_electronic     2011-07-04
_journal_date_accepted     2011-07-20
_journal_name_full     'Acta Crystallographica, Section E'
_journal_year     2011
_journal_volume     67
_journal_issue      8
_journal_page_first     m1146
_journal_page_last     m1146
_journal_paper_category     QM
_journal_coeditor_code     RZ2624
_publ_contact_author_name     'Yang*, Zong-wei'
_publ_contact_author_address
;
SiChuan College of Chemical Technology
Luzhou 646005
China
;
_publ_contact_author_email     'yangweizong_1@126.com'
_publ_contact_author_fax     ?
_publ_contact_author_phone     ?
_publ_section_title
;\
{\m-<i>N</i>,<i>N</i>,<i>N</i>',<i>N</i>'-Tetrakis[(diphenylphosphanyl)methyl]\
benzene-1,4-diamine}bis[(2,2'-bipyridyl)copper(I)] bis(tetrafluoridoborate)
;
loop_
    _publ_author_name
    _publ_author_footnote
    _publ_author_address
    'Luo, Lun-Zhong' .
;
SiChuan College of Chemical Technology
Luzhou 646005
People's Republic of China
;
    'Yang, Zong-Wei' .
;
SiChuan College of Chemical Technology
Luzhou 646005
People's Republic of China
;
    'Wang, Zhi-Bin' .
;
SiChuan College of Chemical Technology
Luzhou 646005
People's Republic of China
;
    'Hong, Zhang' .
;
SiChuan College of Chemical Technology
Luzhou 646005
People's Republic of China
;
