# Supplementary material for: {μ-N,N,N′,N′-Tetra­kis[(diphenyl­phosphan­yl)meth­yl]benzene-1,4-diamine}­bis­[(2,2′-bipyrid­yl)copper(I)] bis­(tetra­fluoridoborate)
Source: Acta Crystallogr Sect E Struct Rep Online. 2011 Jul 23;67(Pt 8):m1146. doi: 10.1107/S1600536811029333 (PMC3212203; doi:10.1107/S1600536811029333)
Supplement: Supplementary file 2 [file e-67-m1146-Isup2.hkl]

# 
# h,k,l, Fc-squared, Fo-squared, sigma(Fo-squared) and status flag 
# 
data_I
_shelx_title ' x in P2(1)/n' 
_shelx_refln_list_code          4 
_shelx_F_calc_maximum      282.35 
_exptl_crystal_F_000      1556.00 
_reflns_d_resolution_high  0.8409 
 
loop_ 
 _symmetry_equiv_pos_as_xyz 
 'x, y, z' 
 '-x+1/2, y+1/2, -z+1/2' 
 '-x, -y, -z' 
 'x-1/2, -y-1/2, z-1/2' 
 
_cell_length_a     9.9122 
_cell_length_b    20.4715 
_cell_length_c    17.9381 
_cell_angle_alpha  90.000 
_cell_angle_beta   91.630 
_cell_angle_gamma  90.000 
 
_shelx_F_squared_multiplier     1.000 
 
loop_ 
 _refln_index_h 
 _refln_index_k 
 _refln_index_l 
 _refln_F_squared_calc 
 _refln_F_squared_meas 
 _refln_F_squared_sigma 
 _refln_observed_status 
   2   0   0    69045.37    73406.30   2757.56 o 
   4   0   0    25128.97    22804.75    193.38 o 
   6   0   0     1209.66     1347.84     47.43 o 
   8   0   0     1527.85     1459.83     69.41 o 
  10   0   0     1110.44     1021.43     99.55 o 
   2   1   0       38.45       31.27      4.85 o 
   3   1   0     2898.80     3252.26     53.86 o 
   4   1   0      100.74       64.76      6.07 o 
   5   1   0     3322.88     3703.17     78.29 o 
   6   1   0      462.70      568.35     38.70 o 
   7   1   0     1212.86     1203.21     71.51 o 
   8   1   0        0.85       18.23      8.24 o 
   9   1   0        1.32       25.95     13.34 o 
  10   1   0       57.80       66.57     13.38 o 
  11   1   0       26.89       24.67     13.22 o 
   1   2   0     7201.92     7219.50     58.44 o 
   2   2   0     2006.78     2113.37     69.88 o 
   3   2   0     1241.82     1293.87     23.96 o 
   4   2   0     6216.89     6692.05     68.28 o 
   5   2   0     3315.62     2923.15     73.07 o 
   6   2   0      761.31      692.27     45.69 o 
   7   2   0       83.51       84.14     13.93 o 
   8   2   0       39.74       55.71     13.14 o 
   9   2   0       28.10       31.12     20.47 o 
  10   2   0      334.54      240.57     24.04 o 
  11   2   0      153.39       92.00     25.21 o 
   1   3   0      244.49      436.12     13.97 o 
   2   3   0     6153.05     6246.97     93.56 o 
   3   3   0      935.40     1049.35     34.17 o 
   4   3   0     2129.91     2424.32     42.32 o 
   5   3   0      121.59      166.44     15.40 o 
   6   3   0       80.63       89.79     11.26 o 
   7   3   0        1.69       15.98      7.58 o 
   8   3   0       30.11       34.79     12.24 o 
   9   3   0       16.76       14.64     18.50 o 
  10   3   0        4.44        6.17     10.85 o 
  11   3   0       70.42       58.62     16.80 o 
   0   4   0       14.50       61.69      5.11 o 
   1   4   0    79723.02    74193.52   1299.29 o 
   2   4   0     2990.69     3155.77     38.75 o 
   3   4   0     6267.01     6134.42    119.50 o 
   4   4   0       22.30        2.53      5.81 o 
   5   4   0     6604.47     7511.26    138.32 o 
   6   4   0       45.25       42.26     10.58 o 
   7   4   0      258.35      317.29     21.57 o 
   8   4   0       20.33       30.16      9.25 o 
   9   4   0      567.44      525.55     34.66 o 
  10   4   0       17.78        6.82      7.68 o 
  11   4   0      359.79      313.02     28.99 o 
   1   5   0       17.23       41.01      6.99 o 
   2   5   0     2798.22     2896.86     38.54 o 
   3   5   0      430.82      447.88     21.63 o 
   4   5   0      121.46      154.64     10.38 o 
   5   5   0     1200.07     1249.00     40.26 o 
   6   5   0       50.16       56.52      9.02 o 
   7   5   0       45.34       31.42     16.26 o 
   8   5   0      264.74      261.12     17.02 o 
   9   5   0      258.74      236.14     20.92 o 
  10   5   0        6.18       24.46      9.56 o 
  11   5   0       10.88       22.71     13.62 o 
   0   6   0     8745.74     9139.16    157.36 o 
   1   6   0     2962.69     3228.07     37.30 o 
   2   6   0     1355.25     1514.82     40.47 o 
   3   6   0     5814.63     5826.69     76.65 o 
   4   6   0     2648.72     2130.09     45.01 o 
   5   6   0     1463.97     1288.05     28.15 o 
   6   6   0       17.86       32.32     14.17 o 
   7   6   0       78.68       68.73     12.36 o 
   8   6   0        6.45       21.96     11.32 o 
   9   6   0      243.77      210.89     19.67 o 
  10   6   0      228.78      217.49     20.90 o 
  11   6   0      203.97      141.93     20.53 o 
   1   7   0      507.45      412.81     24.86 o 
   2   7   0     1150.07     1113.45     15.71 o 
   3   7   0     3267.68     3385.71     55.80 o 
   4   7   0     3504.37     3757.45     95.52 o 
   5   7   0       95.05      102.30     13.13 o 
   6   7   0      742.20      841.57     37.61 o 
   7   7   0      319.19      312.50     23.49 o 
   8   7   0       11.89       35.00     12.02 o 
   9   7   0      195.97      167.23     18.48 o 
  10   7   0        0.64       20.24     12.65 o 
  11   7   0       29.26       15.70     12.35 o 
   0   8   0    26957.86    29792.20   1413.76 o 
   1   8   0      158.75      119.30     14.83 o 
   2   8   0     2788.57     2365.48     34.54 o 
   3   8   0      174.69      271.54     16.96 o 
   4   8   0     7859.75     7995.09    120.55 o 
   5   8   0       19.53       27.49     10.77 o 
   6   8   0       78.99       87.33     12.46 o 
   7   8   0       29.63       35.98      9.02 o 
   8   8   0      305.95      278.03     24.99 o 
   9   8   0       58.24       67.40     14.77 o 
  10   8   0      258.01      265.39     23.46 o 
  11   8   0       13.65       25.04     17.26 o 
   1   9   0     2055.51     1812.44     47.65 o 
   2   9   0      831.38      838.66     12.69 o 
   3   9   0      851.86      997.88     16.25 o 
   4   9   0     1971.28     2040.55     50.85 o 
   5   9   0      589.74      615.53     43.39 o 
   6   9   0     1221.22     1180.93     38.55 o 
   7   9   0       34.26       56.23     12.34 o 
   8   9   0       26.51       45.47     19.18 o 
   9   9   0       37.96       41.08     15.24 o 
  10   9   0       51.95       32.80     12.37 o 
   0  10   0    12648.51    15022.18    413.11 o 
   1  10   0      387.11      240.66     21.16 o 
   2  10   0     2094.08     2192.14     43.39 o 
   3  10   0        8.36        3.95      4.85 o 
   4  10   0     3790.88     3783.49     61.70 o 
   5  10   0       48.55       64.42     12.12 o 
   6  10   0        1.07        0.00     13.03 o 
   7  10   0       39.83       44.44     14.18 o 
   8  10   0      166.36      180.08     15.38 o 
   9  10   0       54.41       59.47     13.43 o 
  10  10   0       31.50       30.78     10.98 o 
   1  11   0       59.09       93.00      9.59 o 
   2  11   0     3730.56     3394.44     98.72 o 
   3  11   0      317.35      341.11     19.47 o 
   4  11   0       56.03       59.07     13.36 o 
   5  11   0        9.88        2.00     14.97 o 
   6  11   0        4.99       15.62     10.63 o 
   7  11   0       35.64        0.00      9.80 o 
   8  11   0        2.07        5.78     12.43 o 
   9  11   0        0.06        7.10      6.86 o 
  10  11   0        9.54       47.75     16.01 o 
   0  12   0      561.46      464.21     54.68 o 
   1  12   0     3455.23     3652.67     97.66 o 
   2  12   0      522.66      472.34     23.86 o 
   3  12   0      237.41      172.42     17.03 o 
   4  12   0       79.17       96.73     15.79 o 
   5  12   0     1040.88      969.16     36.27 o 
   6  12   0       35.11       70.56     12.89 o 
   7  12   0      156.19      114.35     17.08 o 
   8  12   0       24.07       19.88     11.67 o 
   9  12   0        6.12       37.39     12.21 o 
  10  12   0        3.49       19.58     13.39 o 
   1  13   0      798.68      732.36     29.14 o 
   2  13   0     1303.74     1302.96     41.42 o 
   3  13   0     2885.80     3241.32    105.89 o 
   4  13   0        2.40        8.03     11.25 o 
   5  13   0      540.00      565.08     31.88 o 
   6  13   0        1.06        0.22     10.33 o 
   7  13   0      244.12      261.27     20.53 o 
   8  13   0        3.02       13.99      8.80 o 
   9  13   0        2.12        8.70     12.23 o 
   0  14   0     3734.09     3625.67    140.07 o 
   1  14   0      224.40      197.54     22.63 o 
   2  14   0        2.33       13.17      8.67 o 
   3  14   0      329.15      404.17     31.91 o 
   4  14   0      203.45      230.37     26.16 o 
   5  14   0      693.87      746.79     58.42 o 
   6  14   0        1.35       18.57      8.93 o 
   7  14   0       86.59       60.42     16.17 o 
   8  14   0        0.31       12.27     16.41 o 
   9  14   0        8.44       11.50     21.24 o 
   1  15   0     3268.47     3623.55    164.49 o 
   2  15   0      210.91      227.74     18.78 o 
   3  15   0      834.59      830.23     57.90 o 
   4  15   0      381.18      416.16     31.75 o 
   5  15   0       27.29       20.80     12.09 o 
   6  15   0      241.01      265.96     21.29 o 
   7  15   0       15.82       21.80     16.64 o 
   8  15   0      119.59       86.40     27.43 o 
   9  15   0       50.34       62.65     17.89 o 
   0  16   0      850.86     1048.69    121.10 o 
   1  16   0        7.56        7.11     29.79 o 
   2  16   0      125.98      108.30     16.91 o 
   3  16   0        1.85        0.94      9.46 o 
   4  16   0      341.83      409.55     33.69 o 
   5  16   0       48.90       31.02     11.16 o 
   6  16   0       17.37       37.29     11.42 o 
   7  16   0        0.03       42.85     15.34 o 
   8  16   0        5.29       16.27     14.76 o 
   1  17   0       55.82       35.26     14.86 o 
   2  17   0      878.04     1042.14     92.28 o 
   3  17   0      192.03      209.63     23.80 o 
   4  17   0      177.76      161.05     17.89 o 
   5  17   0      222.19      199.78     25.76 o 
   6  17   0      243.05      228.49     24.23 o 
   7  17   0      114.87       91.73     18.53 o 
   8  17   0      100.63       71.97     16.70 o 
   0  18   0       30.05        0.00     25.85 o 
   1  18   0       45.04       58.28     28.21 o 
   2  18   0       49.45       34.56     15.26 o 
   3  18   0       24.63       15.25     22.76 o 
   4  18   0      188.19      209.77     37.25 o 
   5  18   0       17.04       21.39     10.79 o 
   6  18   0        5.34       20.51     14.42 o 
   7  18   0       32.82       51.74     12.91 o 
   1  19   0       46.03      121.16     26.98 o 
   2  19   0      366.41      275.11     29.75 o 
   3  19   0        0.62        2.81     16.00 o 
   4  19   0      168.14      242.19     39.51 o 
   5  19   0       93.05      103.94     16.77 o 
   6  19   0       74.53       60.15     16.76 o 
   7  19   0      165.32      121.77     26.65 o 
   0  20   0       33.95       47.31     64.33 o 
   1  20   0      310.05      309.70     35.41 o 
   2  20   0        0.20       34.56     29.53 o 
   3  20   0      316.76      410.94     36.04 o 
   4  20   0        0.43       23.48     16.74 o 
   5  20   0       17.54       27.22     14.45 o 
   6  20   0        3.59       47.13     26.34 o 
   1  21   0      270.67      338.92     38.32 o 
   2  21   0       27.53        8.77     18.17 o 
   3  21   0      143.19      198.33     30.39 o 
   4  21   0        6.88       15.44     21.11 o 
   5  21   0       11.36        4.60     12.76 o 
   0  22   0       75.62      140.20     60.12 o 
   1  22   0       10.71        6.56     17.43 o 
   2  22   0        0.24       11.73     30.38 o 
   3  22   0       66.45       65.25     24.25 o 
   4  22   0        2.22        0.00     21.26 o 
   5  22   0        5.39       19.57     17.04 o 
   1  23   0       55.65       37.50     21.19 o 
   2  23   0        5.26        8.48     28.61 o 
   3  23   0      144.16      198.93     29.33 o 
   0  24   0      144.82      252.54     42.88 o 
   1  24   0        0.29       27.93     15.43 o 
 -11   0   1      735.79      629.27     77.30 o 
  -9   0   1      440.46      532.11     59.32 o 
  -7   0   1     2010.70     2084.44     59.58 o 
  -5   0   1     5665.81     5893.10    110.03 o 
  -3   0   1    20214.71    21235.39    249.58 o 
   5   0   1     4519.70     4381.56     98.74 o 
   7   0   1      616.32      643.16     67.82 o 
   9   0   1      214.65      209.91     34.52 o 
  11   0   1      100.96      130.16     40.47 o 
 -11   1   1        9.33       19.15     13.30 o 
 -10   1   1      152.26      146.25     20.70 o 
  -9   1   1      235.58      247.27     21.36 o 
  -8   1   1      380.45      359.78     24.51 o 
  -7   1   1      174.35      144.03     13.77 o 
  -6   1   1     2284.04     2388.30     50.46 o 
  -5   1   1        8.75        4.61      6.95 o 
  -4   1   1       17.33        0.00     10.26 o 
  -3   1   1     1271.19     1401.25     32.37 o 
  -2   1   1      195.10      275.00     12.30 o 
  -1   1   1       44.66       23.71      2.92 o 
   2   1   1     1229.02     1360.08     28.24 o 
   3   1   1      545.26      857.09     15.19 o 
   4   1   1      637.01      502.00     17.90 o 
   5   1   1      476.48      579.66     24.47 o 
   6   1   1      450.53      474.81     30.83 o 
   7   1   1        6.90        4.86      7.44 o 
   8   1   1      229.05      269.77     23.31 o 
   9   1   1      186.04      159.97     17.83 o 
  10   1   1      435.71      358.79     31.96 o 
  11   1   1       68.59       40.15     10.42 o 
 -11   2   1      110.57      113.64     20.52 o 
 -10   2   1      281.07      260.75     19.64 o 
  -9   2   1      463.45      383.92     27.71 o 
  -8   2   1      792.24      852.51     51.06 o 
  -7   2   1      274.88      301.36     19.85 o 
  -6   2   1       15.08        7.42     11.26 o 
  -5   2   1      427.39      229.75     19.84 o 
  -4   2   1     2089.80     1571.43     29.71 o 
  -3   2   1     6022.24     6661.19    153.35 o 
  -2   2   1      957.30     1074.81     29.15 o 
  -1   2   1     6063.35     6222.51     63.12 o 
   1   2   1     4992.07     4711.08     53.58 o 
   2   2   1      126.56      189.38     12.53 o 
   3   2   1       51.79       64.02      8.22 o 
   4   2   1     4308.12     3965.26     51.12 o 
   5   2   1      624.44      702.99     37.81 o 
   6   2   1      528.47      539.36     29.02 o 
   7   2   1      118.71      131.63     11.65 o 
   8   2   1       61.44       68.31     11.64 o 
   9   2   1      240.26      232.64     23.62 o 
  10   2   1      432.72      361.07     23.48 o 
  11   2   1      290.76      218.52     21.46 o 
 -11   3   1       10.00        9.14     10.82 o 
 -10   3   1       65.65       67.31     12.35 o 
  -9   3   1        0.50       13.96      7.68 o 
  -8   3   1       66.56       99.74     14.86 o 
  -7   3   1      580.60      678.35     39.20 o 
  -6   3   1       65.53      164.39     18.08 o 
  -5   3   1      628.06      411.49     22.66 o 
  -4   3   1       79.74       49.12      6.58 o 
  -3   3   1      212.36      236.90     14.40 o 
  -2   3   1      598.22      818.42     26.34 o 
  -1   3   1     1908.08     2248.36     27.99 o 
   0   3   1     4642.72     4575.37     80.38 o 
   1   3   1    11609.68    11589.55    358.09 o 
   2   3   1    12105.11    13104.07    205.35 o 
   3   3   1    13522.78    12559.33    243.98 o 
   4   3   1      639.56      738.44     22.89 o 
   5   3   1      421.43      499.74     20.97 o 
   6   3   1     1014.03     1148.92     27.46 o 
   7   3   1        9.70        0.00      8.93 o 
   8   3   1       17.26        9.51     15.22 o 
   9   3   1      784.80      922.75     83.30 o 
  10   3   1      129.11      100.97     16.39 o 
  11   3   1       58.60       49.88     11.25 o 
 -11   4   1        0.44       41.23     19.12 o 
 -10   4   1      945.58      943.64     66.84 o 
  -9   4   1      237.77      248.53     19.79 o 
  -8   4   1      902.04      799.12     45.61 o 
  -7   4   1       99.45       86.41     14.20 o 
  -6   4   1      213.70      184.24     15.50 o 
  -5   4   1       92.93      132.66     10.39 o 
  -4   4   1    11704.29    12722.85    288.69 o 
  -3   4   1      229.04      220.44     14.07 o 
  -2   4   1     2070.67     1930.30     28.01 o 
  -1   4   1    14765.67    14419.67    194.97 o 
   0   4   1    14830.63    15019.60    219.36 o 
   1   4   1    52737.86    52928.96    641.65 o 
   2   4   1     8827.53     8262.88    147.57 o 
   3   4   1     2860.69     2768.71     46.79 o 
   4   4   1     3896.56     3861.31     80.29 o 
   5   4   1       23.65        8.90      7.89 o 
   6   4   1     2272.98     2627.38     58.56 o 
   7   4   1        1.58       20.40     11.34 o 
   8   4   1       17.60       20.58      9.53 o 
   9   4   1        5.03       15.83      7.78 o 
  10   4   1      243.86      211.63     22.18 o 
  11   4   1       12.08       10.43      8.85 o 
 -11   5   1       60.60       52.80     15.10 o 
 -10   5   1       33.89       25.01     13.67 o 
  -9   5   1       18.20       53.35     10.68 o 
  -8   5   1       14.81       18.58     16.75 o 
  -7   5   1        5.33       15.34      7.00 o 
  -6   5   1       28.71        9.72      9.28 o 
  -5   5   1      468.04      525.71     32.12 o 
  -4   5   1        8.39        9.94      7.77 o 
  -3   5   1      663.58      603.66     14.70 o 
  -2   5   1     1515.87     1792.99     27.03 o 
   0   5   1       16.07       11.82      6.18 o 
   1   5   1      965.06      979.70     21.58 o 
   2   5   1      204.90      177.00     12.45 o 
   3   5   1      420.92      426.14     23.24 o 
   4   5   1      918.17      789.19     18.45 o 
   5   5   1      534.36      478.68     24.49 o 
   6   5   1      179.17      142.73     14.33 o 
   7   5   1        3.95       13.74      7.74 o 
   8   5   1      342.85      367.42     26.65 o 
   9   5   1      593.09      592.64     42.21 o 
  10   5   1       27.27       36.51     12.13 o 
  11   5   1       10.02       19.88     10.72 o 
 -11   6   1       16.55        8.71      8.60 o 
 -10   6   1      224.87      229.40     24.06 o 
  -9   6   1      260.58      277.06     23.53 o 
  -8   6   1      701.35      786.02     59.30 o 
  -7   6   1     1195.36     1184.64     37.32 o 
  -6   6   1      230.87      208.13     16.34 o 
  -5   6   1     1202.12     1131.47     28.90 o 
  -4   6   1     7003.05     7051.64    182.02 o 
  -3   6   1     7031.27     6858.27     87.82 o 
  -2   6   1     3275.06     3528.67     53.28 o 
  -1   6   1     7630.96     7366.90     96.51 o 
   0   6   1     9209.95     9188.44    115.91 o 
   1   6   1    35786.83    35347.75    320.87 o 
   2   6   1     4803.78     5082.89     77.27 o 
   3   6   1     7455.06     7295.83    170.82 o 
   4   6   1      856.47      776.72     15.98 o 
   5   6   1     1705.40     1511.72     79.97 o 
   6   6   1     1015.55      927.13     44.73 o 
   7   6   1      327.33      341.04     22.05 o 
   8   6   1      175.71      180.78     17.69 o 
   9   6   1      337.21      387.88     25.96 o 
  10   6   1      194.39      214.22     24.87 o 
  11   6   1      294.45      256.79     32.86 o 
 -11   7   1      208.29      252.04     22.68 o 
 -10   7   1        7.13       28.38     12.04 o 
  -9   7   1        3.46       34.00     13.90 o 
  -8   7   1       59.58       43.13     10.69 o 
  -7   7   1     1749.90     1618.64     53.31 o 
  -6   7   1     2486.26     2765.98    131.87 o 
  -5   7   1       16.59        6.54      6.53 o 
  -4   7   1      100.34       77.29     11.21 o 
  -3   7   1      135.63      126.89     10.48 o 
  -2   7   1     4189.21     3331.53     42.65 o 
  -1   7   1       45.67       51.79      8.70 o 
   0   7   1     1026.55      847.94     21.33 o 
   1   7   1      131.57       63.22     11.80 o 
   2   7   1     6737.67     7515.29    103.72 o 
   3   7   1     2743.66     2941.79     53.43 o 
   4   7   1     3894.27     3599.26     75.94 o 
   5   7   1       31.76       19.25      9.30 o 
   6   7   1       68.85       45.27      9.07 o 
   7   7   1      450.32      467.66     28.31 o 
   8   7   1     1186.96     1294.55     50.91 o 
   9   7   1       90.26       75.89     12.84 o 
  10   7   1      413.58      398.05     28.81 o 
  11   7   1        0.15       33.69     10.30 o 
 -11   8   1       80.63       67.91     14.93 o 
 -10   8   1       17.59       21.21     18.56 o 
  -9   8   1      528.04      476.77     37.31 o 
  -8   8   1      429.23      394.05     26.43 o 
  -7   8   1      925.76      899.85     42.25 o 
  -6   8   1      394.75      330.26     33.89 o 
  -5   8   1     5570.05     5652.60    112.96 o 
  -4   8   1       85.65      173.16     13.06 o 
  -3   8   1     1226.47     1128.72     20.27 o 
  -2   8   1       10.06        0.00      8.70 o 
  -1   8   1     2746.31     2707.94     49.94 o 
   0   8   1      250.96      275.83     19.80 o 
   1   8   1    15253.27    15668.15    257.36 o 
   2   8   1      958.35      827.79     23.37 o 
   3   8   1     9177.07     9532.13    177.56 o 
   4   8   1     1817.52     1668.77     46.68 o 
   5   8   1     2754.60     3220.80     69.19 o 
   6   8   1       90.85       31.53     19.05 o 
   7   8   1      514.74      415.32     27.00 o 
   8   8   1        0.89       23.11     13.52 o 
   9   8   1      139.19      132.97     18.47 o 
  10   8   1        3.78       10.10     10.11 o 
  11   8   1      318.99      263.64     25.18 o 
 -10   9   1       35.59       21.45     17.85 o 
  -9   9   1        8.98       21.67      8.77 o 
  -8   9   1       72.61       68.77     13.67 o 
  -7   9   1     1195.55     1218.01     57.38 o 
  -6   9   1       95.95       99.05     14.95 o 
  -5   9   1      178.11      215.00     15.04 o 
  -4   9   1     1378.51     1334.49     23.08 o 
  -3   9   1     7858.40     8739.23     91.37 o 
  -2   9   1     2131.75     2036.02     37.78 o 
  -1   9   1       39.88       46.43      6.98 o 
   0   9   1      936.83     1058.93     30.05 o 
   1   9   1       88.52       61.09     10.18 o 
   2   9   1     4314.70     4593.58    104.15 o 
   3   9   1     2540.35     2242.34     43.24 o 
   4   9   1      458.56      581.15     28.56 o 
   5   9   1      344.09      439.78     26.13 o 
   6   9   1      751.20      839.80     39.02 o 
   7   9   1     1242.56     1401.32     44.36 o 
   8   9   1      275.27      320.01     23.62 o 
   9   9   1        3.72        5.41     10.32 o 
  10   9   1      186.86      203.54     21.00 o 
 -10  10   1       48.14       21.63     13.07 o 
  -9  10   1        7.07       15.63     18.11 o 
  -8  10   1       48.53       58.79     13.65 o 
  -7  10   1      511.48      535.86     32.00 o 
  -6  10   1      839.66      792.32     53.88 o 
  -5  10   1      846.48      835.04     50.83 o 
  -4  10   1     3372.73     3492.62     78.27 o 
  -3  10   1     1539.05     1856.60     50.65 o 
  -2  10   1       40.44       82.67      7.92 o 
  -1  10   1     3245.13     3470.03     62.69 o 
   0  10   1     6263.98     5928.03    128.74 o 
   1  10   1     6633.27     7233.58    183.03 o 
   2  10   1      359.36      465.92     26.15 o 
   3  10   1      195.26      229.92     15.00 o 
   4  10   1      707.20      711.63     26.83 o 
   5  10   1      796.41      612.12     53.42 o 
   6  10   1     1129.55     1441.27     67.92 o 
   7  10   1       18.36       34.80     14.87 o 
   8  10   1      135.15      149.55     22.21 o 
   9  10   1      356.74      402.43     31.58 o 
  10  10   1       46.13       59.65     18.01 o 
 -10  11   1      155.34      141.71     23.21 o 
  -9  11   1        1.16        7.66      7.13 o 
  -8  11   1      429.88      445.03     33.02 o 
  -7  11   1      793.01      689.76     41.69 o 
  -6  11   1      469.24      449.83     30.48 o 
  -5  11   1      919.88      982.37     38.74 o 
  -4  11   1      220.87      237.50     18.16 o 
  -3  11   1      567.29      483.27     23.32 o 
  -2  11   1       75.90       67.71     11.08 o 
  -1  11   1     1620.58     1266.15     29.07 o 
   0  11   1     1838.04     2078.04     54.00 o 
   1  11   1     3956.22     4033.94    157.66 o 
   2  11   1     1088.71     1148.25     37.30 o 
   3  11   1     1980.41     1957.61     46.29 o 
   4  11   1      485.56      446.83     28.94 o 
   5  11   1       12.76       18.21      7.53 o 
   6  11   1      576.38      509.14     43.72 o 
   7  11   1      196.58      152.34     17.99 o 
   8  11   1       35.88       51.87     19.03 o 
   9  11   1      142.28      126.85     17.09 o 
  10  11   1       38.51       22.55      9.75 o 
 -10  12   1       53.99       76.63     15.83 o 
  -9  12   1        0.35       31.32      9.89 o 
  -8  12   1      410.66      315.14     24.42 o 
  -7  12   1        1.30        0.00     12.80 o 
  -6  12   1       58.33       34.01      9.66 o 
  -5  12   1       60.36      120.68     18.84 o 
  -4  12   1     3405.92     3804.22     63.23 o 
  -3  12   1      116.48      203.22     15.37 o 
  -2  12   1      138.42      124.67     15.87 o 
  -1  12   1      138.61      184.43     15.13 o 
   0  12   1     6948.43     7974.89    199.39 o 
   1  12   1      104.30      112.52     15.98 o 
   2  12   1       86.93      106.54     16.52 o 
   3  12   1       43.32       56.72     12.44 o 
   4  12   1     1605.68     1445.32     45.03 o 
   5  12   1       44.81       23.50      9.74 o 
   6  12   1      388.79      348.84     24.24 o 
   7  12   1       80.44       44.79     18.52 o 
   8  12   1       22.24       31.15      8.94 o 
   9  12   1       31.55       47.65     11.12 o 
  10  12   1      136.36      127.96     18.06 o 
  -9  13   1        0.18        0.00     12.73 o 
  -8  13   1      120.59       99.12     16.24 o 
  -7  13   1        1.94        0.00     11.12 o 
  -6  13   1      191.40      241.10     19.75 o 
  -5  13   1      109.70      117.69     15.12 o 
  -4  13   1       21.41        3.29     21.66 o 
  -3  13   1      311.70      330.12     23.87 o 
  -2  13   1     2701.99     2779.46     60.90 o 
  -1  13   1     1680.66     1998.15     50.16 o 
   0  13   1        6.29       19.53     10.39 o 
   1  13   1      222.24      252.05     21.74 o 
   2  13   1     1001.28     1153.76     60.20 o 
   3  13   1      287.43      377.59     26.08 o 
   4  13   1      270.43      239.74     21.94 o 
   5  13   1       42.38       23.29      9.23 o 
   6  13   1       37.68       38.77      9.46 o 
   7  13   1       12.10       28.10     12.28 o 
   8  13   1      230.37      229.49     24.22 o 
   9  13   1      174.84      167.11     21.92 o 
  -9  14   1       12.11       38.67     15.64 o 
  -8  14   1      117.07      121.12     16.12 o 
  -7  14   1      237.98      216.08     21.39 o 
  -6  14   1        0.08       17.65     12.29 o 
  -5  14   1      220.55      255.96     26.53 o 
  -4  14   1     1308.19     1403.21     50.38 o 
  -3  14   1      531.02      526.18     38.11 o 
  -2  14   1       20.83       24.21     10.76 o 
  -1  14   1     1089.77     1268.15     74.57 o 
   0  14   1     3315.85     3450.34    173.40 o 
   1  14   1      618.91      559.84     50.87 o 
   2  14   1        0.62        0.00      8.06 o 
   3  14   1      451.58      430.12     42.86 o 
   4  14   1      213.00      232.42     24.51 o 
   5  14   1      311.52      261.68     22.39 o 
   6  14   1       60.21       66.85     12.56 o 
   7  14   1        0.72        2.10      7.15 o 
   8  14   1       18.05       12.91     12.42 o 
   9  14   1       14.70       10.27     15.70 o 
  -9  15   1        9.02       31.03     13.91 o 
  -8  15   1       39.48       62.20     15.20 o 
  -7  15   1      365.49      363.61     48.56 o 
  -6  15   1      294.59      301.67     25.78 o 
  -5  15   1       86.95       96.31     16.70 o 
  -4  15   1      139.20      123.23     19.25 o 
  -3  15   1     1240.25     1308.52     83.31 o 
  -2  15   1     1652.41     1732.93     61.05 o 
  -1  15   1       41.43       34.75     24.58 o 
   0  15   1       81.00       72.30     24.16 o 
   1  15   1      164.47      205.64     17.93 o 
   2  15   1      720.35      676.06     46.38 o 
   3  15   1      267.84      223.77     21.21 o 
   4  15   1      239.01      245.48     20.80 o 
   5  15   1        2.32        0.00     14.27 o 
   6  15   1        1.16       32.34     13.51 o 
   7  15   1      386.30      386.74     36.70 o 
   8  15   1      158.37      111.73     19.53 o 
   9  15   1       29.42       11.21     10.29 o 
  -8  16   1       14.17       25.75     12.06 o 
  -7  16   1      118.58      160.37     23.65 o 
  -6  16   1        4.08        0.00     11.10 o 
  -5  16   1      621.51      720.84     53.06 o 
  -4  16   1       48.84       39.06     21.40 o 
  -3  16   1      201.15      154.88     16.53 o 
  -2  16   1       34.52       34.37     10.28 o 
  -1  16   1     1285.50     1440.96    108.44 o 
   0  16   1        1.51        0.00     16.67 o 
   1  16   1       62.78       76.15     18.03 o 
   2  16   1      473.19      446.37     34.49 o 
   3  16   1      130.94      149.64     18.44 o 
   4  16   1      268.62      302.87     26.01 o 
   5  16   1       69.86       64.02     14.90 o 
   6  16   1       31.44       14.60      8.52 o 
   7  16   1        7.43       10.64      9.67 o 
   8  16   1        2.75       15.94     12.93 o 
  -8  17   1       12.59        0.43     11.45 o 
  -7  17   1      305.06      331.71     35.63 o 
  -6  17   1        3.90       35.80     15.51 o 
  -5  17   1       24.33       20.88     15.67 o 
  -4  17   1      194.99      195.29     19.52 o 
  -3  17   1      958.19      921.94     54.88 o 
  -2  17   1     1433.99     1622.15     78.24 o 
  -1  17   1        2.20        0.77     19.34 o 
   0  17   1       79.23       86.46     21.31 o 
   1  17   1      304.94      331.87     29.18 o 
   2  17   1        7.60        6.46     18.00 o 
   3  17   1      149.43      198.60     28.47 o 
   4  17   1      156.96      167.91     18.80 o 
   5  17   1        0.84       26.36     11.40 o 
   6  17   1        1.04        0.00     15.54 o 
   7  17   1       55.45       49.35     12.98 o 
   8  17   1       19.54       37.03     12.12 o 
  -7  18   1       45.10       31.64     14.73 o 
  -6  18   1       23.88       39.97     13.06 o 
  -5  18   1       27.68       34.90     11.50 o 
  -4  18   1       24.12       26.55     16.44 o 
  -3  18   1      260.75      365.57     42.51 o 
  -2  18   1        5.72        0.00     20.90 o 
  -1  18   1      219.54      283.97     21.78 o 
   0  18   1      101.02      141.06     23.54 o 
   1  18   1      318.02      361.17     36.40 o 
   2  18   1        6.46        3.75     26.79 o 
   3  18   1       32.33       44.11     16.74 o 
   4  18   1      246.79      226.81     26.70 o 
   5  18   1       52.90       36.24     14.14 o 
   6  18   1        7.38        9.96     10.02 o 
   7  18   1        1.95        7.20     12.12 o 
  -7  19   1      154.75      166.68     23.53 o 
  -6  19   1       42.28       39.68     16.05 o 
  -5  19   1       77.38       81.06     16.03 o 
  -4  19   1      200.60      158.15     23.38 o 
  -3  19   1      516.17      576.09     48.23 o 
  -2  19   1        6.28       18.45     16.81 o 
  -1  19   1        1.18       17.83     15.57 o 
   0  19   1       40.36       97.61     21.57 o 
   1  19   1      139.05      146.87     19.59 o 
   2  19   1        8.08       26.57     32.89 o 
   3  19   1      113.87      107.30     24.54 o 
   4  19   1       39.09       51.01     17.49 o 
   5  19   1        0.55        9.27     16.52 o 
   6  19   1       92.95      108.37     21.91 o 
   7  19   1        0.83       55.31     13.62 o 
  -6  20   1       16.07       33.18     15.95 o 
  -5  20   1        8.54       11.48     25.03 o 
  -4  20   1      204.74      213.62     33.40 o 
  -3  20   1       15.29       19.78     29.04 o 
  -2  20   1        0.97       32.09     15.14 o 
  -1  20   1       27.75       27.28     16.23 o 
   0  20   1      618.40      670.59     62.80 o 
   1  20   1       34.90       62.59     19.82 o 
   2  20   1       17.49       43.92     19.27 o 
   3  20   1        4.66       44.30     14.18 o 
   4  20   1       88.41       55.74     17.09 o 
   5  20   1        6.83       11.37     17.45 o 
   6  20   1        0.26        1.98     17.38 o 
  -5  21   1       25.66       14.71     17.03 o 
  -4  21   1       32.81       25.93     14.22 o 
  -3  21   1       73.17       76.94     21.46 o 
  -2  21   1      227.05      309.03     36.05 o 
  -1  21   1       99.05      135.35     24.79 o 
   0  21   1       19.13       19.99     16.08 o 
   1  21   1       18.36       37.32     20.05 o 
   2  21   1      165.27      184.23     26.28 o 
   3  21   1       23.65       28.77     16.83 o 
   4  21   1       84.23       52.31     51.39 o 
   5  21   1        0.46       37.23     14.88 o 
  -5  22   1        8.24       40.40     14.41 o 
  -4  22   1       47.32       45.65     24.10 o 
  -3  22   1       18.57       35.68     18.29 o 
  -2  22   1        4.65        8.21     18.16 o 
  -1  22   1       21.99       52.75     18.24 o 
   0  22   1       86.05      123.75     26.85 o 
   1  22   1       81.80       87.13     28.99 o 
   2  22   1       30.56       44.27     16.54 o 
   3  22   1       22.83       52.20     15.59 o 
   4  22   1        1.69        0.00     27.23 o 
   5  22   1        4.33       46.84     28.67 o 
  -3  23   1        0.84       30.26     26.95 o 
  -2  23   1      135.31      128.47     23.86 o 
  -1  23   1       26.86       34.35     17.92 o 
   0  23   1        2.96       63.92     21.23 o 
   1  23   1       16.41       20.35     16.32 o 
   2  23   1      109.17      142.70     23.62 o 
   3  23   1       13.20       38.28     21.90 o 
  -1  24   1       18.71       47.32     23.01 o 
   0  24   1        2.54       15.87     21.35 o 
   1  24   1        2.83       25.51     17.33 o 
 -10   0   2      253.55      248.37     42.36 o 
  -8   0   2     1706.06     1979.09    110.86 o 
  -6   0   2      756.94      891.30     50.98 o 
  -4   0   2    38579.50    42905.71    478.56 o 
  -2   0   2    35377.23    34697.10    372.71 o 
   2   0   2    36834.86    37831.55    587.88 o 
   4   0   2     6366.11     6805.81     99.64 o 
   6   0   2     3171.93     3459.59    112.99 o 
   8   0   2       17.79       14.67     20.76 o 
  10   0   2     1166.47     1128.94     77.57 o 
 -11   1   2      292.84      248.12     30.49 o 
 -10   1   2       15.89       32.64     10.87 o 
  -9   1   2      787.28      669.15     43.71 o 
  -8   1   2        0.79       29.72     11.88 o 
  -7   1   2      743.48      782.97     33.60 o 
  -6   1   2     1921.52     1657.39     70.01 o 
  -5   1   2     1904.88     1685.97     34.32 o 
  -4   1   2       20.72       23.10     10.46 o 
  -3   1   2      103.67       73.44      7.18 o 
  -1   1   2      183.72      287.49      6.64 o 
   1   1   2      370.44      230.86      4.21 o 
   2   1   2    10765.56    11553.05    170.06 o 
   3   1   2     1641.94     1655.40     25.52 o 
   4   1   2      322.99      432.31     20.76 o 
   5   1   2     1984.21     1979.65     36.35 o 
   6   1   2      936.51      997.68     28.00 o 
   7   1   2       12.40       15.10      8.18 o 
   8   1   2      557.58      619.90     41.26 o 
   9   1   2     1944.23     2048.49     73.39 o 
  10   1   2        0.04       37.74     12.03 o 
  11   1   2       38.24       55.90     19.94 o 
 -11   2   2       90.70       76.01     37.72 o 
 -10   2   2      601.83      529.49     47.77 o 
  -9   2   2      769.64      668.44     49.83 o 
  -8   2   2     1351.30     1284.42     93.33 o 
  -7   2   2     1042.44     1025.74     49.59 o 
  -6   2   2       25.55       11.06      9.67 o 
  -5   2   2     4492.70     3498.44     57.03 o 
  -4   2   2     6501.93     6476.75    131.58 o 
  -3   2   2     8298.91     9774.85    186.70 o 
  -2   2   2     9441.81    10362.12    193.87 o 
  -1   2   2     9438.92     9460.78    108.73 o 
   0   2   2    11905.69    11443.39    200.86 o 
   1   2   2    22794.21    23337.65    284.79 o 
   2   2   2    27820.08    26959.70    315.89 o 
   3   2   2     7498.41     7484.81    136.85 o 
   4   2   2       22.77        0.00      6.76 o 
   5   2   2     1459.74     1425.18     29.04 o 
   6   2   2     1278.29     1301.76     24.11 o 
   7   2   2     1180.80     1268.40     40.50 o 
   8   2   2        0.11       21.02     12.73 o 
   9   2   2      526.15      547.54     32.23 o 
  10   2   2      187.86      164.65     17.94 o 
  11   2   2       11.25       23.02     10.74 o 
 -11   3   2       39.26       97.96     24.25 o 
 -10   3   2        3.46       21.41     10.75 o 
  -9   3   2        0.33       13.43     11.08 o 
  -8   3   2        2.59        0.00      8.63 o 
  -7   3   2        0.67        7.85      9.57 o 
  -6   3   2     3267.47     3544.13     63.31 o 
  -5   3   2       10.44        0.00     13.14 o 
  -4   3   2      994.18     1419.34     39.06 o 
  -3   3   2        0.74       28.80      5.77 o 
  -2   3   2     2869.85     2531.36     60.10 o 
  -1   3   2     5441.64     5347.02     91.49 o 
   0   3   2     3028.24     3380.29     41.26 o 
   1   3   2    11582.79    12142.11    210.86 o 
   2   3   2      234.73      211.36     14.47 o 
   3   3   2     2003.27     2474.53     53.06 o 
   4   3   2        9.12       89.48      7.66 o 
   5   3   2      201.64      177.94     11.54 o 
   6   3   2      425.31      475.99     35.60 o 
   7   3   2       66.15       65.72     13.07 o 
   8   3   2     1383.85     1449.02     47.77 o 
   9   3   2      186.29      205.12     20.91 o 
  10   3   2      250.92      241.73     24.44 o 
  11   3   2        2.50        0.00     12.81 o 
 -11   4   2       13.74       16.09      8.58 o 
 -10   4   2        8.63        0.00     13.93 o 
  -9   4   2     1013.93      980.88     45.21 o 
  -8   4   2       25.29       17.10     10.34 o 
  -7   4   2     1610.75     1786.07     40.04 o 
  -6   4   2       83.18      149.87     13.23 o 
  -5   4   2     7323.76     7701.23    198.55 o 
  -4   4   2      615.51      650.60     21.36 o 
  -3   4   2    20366.96    19559.63    375.42 o 
  -2   4   2      715.45      935.96     21.84 o 
  -1   4   2      375.07      281.07     14.72 o 
   0   4   2     2215.99     2201.48     45.34 o 
   1   4   2    23441.70    24169.39    366.39 o 
   2   4   2       77.53       60.73      7.06 o 
   3   4   2      357.81      405.76     16.20 o 
   4   4   2      345.90      449.51     31.95 o 
   5   4   2     2007.12     2085.90     39.78 o 
   6   4   2       31.83       38.15      9.41 o 
   7   4   2      803.05      788.16     54.04 o 
   8   4   2       21.24       21.31      8.90 o 
   9   4   2      442.50      432.62     26.06 o 
  10   4   2        0.18        3.08      5.58 o 
  11   4   2      345.46      303.14     43.69 o 
 -11   5   2       19.59       17.85     13.70 o 
 -10   5   2       39.26       57.18     14.44 o 
  -9   5   2        0.33        4.56      7.97 o 
  -8   5   2       13.29        4.90     10.65 o 
  -7   5   2     1702.39     1763.47     53.69 o 
  -6   5   2     2444.55     2369.51     60.62 o 
  -5   5   2       62.12      186.84     15.92 o 
  -4   5   2      152.12      121.58      8.88 o 
  -3   5   2      208.27      256.87     18.30 o 
  -2   5   2      581.84      578.01     20.53 o 
  -1   5   2       18.97       36.48      6.73 o 
   0   5   2     2609.42     2680.42     50.86 o 
   1   5   2        0.91        4.82      5.26 o 
   2   5   2      354.80      262.82     15.42 o 
   3   5   2     7024.71     6170.48    104.80 o 
   4   5   2     1474.68     1656.68     36.70 o 
   5   5   2      143.05      136.31     17.94 o 
   6   5   2      730.21      771.04     41.00 o 
   7   5   2        2.61        0.00      9.34 o 
   8   5   2     1278.47     1260.34     50.00 o 
   9   5   2      247.79      186.83     20.21 o 
  10   5   2      339.67      300.21     31.13 o 
  11   5   2       30.94       12.27      8.23 o 
 -11   6   2       16.89       38.45     13.27 o 
 -10   6   2      430.67      363.21     32.34 o 
  -9   6   2     1376.51     1246.90     78.56 o 
  -8   6   2      389.27      390.56     29.76 o 
  -7   6   2     1264.92     1218.17     52.30 o 
  -6   6   2      378.82      412.96     27.09 o 
  -5   6   2     4832.64     4389.17    168.85 o 
  -4   6   2    14271.84    14986.03    399.61 o 
  -3   6   2     1225.63     1322.40     25.90 o 
  -2   6   2     9410.10     8984.12    132.95 o 
  -1   6   2     6997.98     7180.74    113.81 o 
   0   6   2    12261.66    11920.26    151.11 o 
   1   6   2    10052.10     9702.33    118.33 o 
   2   6   2     1373.64     1437.25     30.62 o 
   3   6   2     5665.28     5262.46    114.76 o 
   4   6   2     1640.48     1626.27     53.18 o 
   5   6   2      918.37      805.42     26.47 o 
   6   6   2     1058.53     1029.20     34.16 o 
   7   6   2      171.12      172.63     20.15 o 
   8   6   2       10.63       30.20     10.81 o 
   9   6   2       13.71       16.04      8.15 o 
  10   6   2      130.39      170.29     20.02 o 
  11   6   2       79.39       61.12     13.71 o 
 -11   7   2       31.27       22.77     12.67 o 
 -10   7   2      141.31      102.40     19.77 o 
  -9   7   2      116.89      147.81     20.00 o 
  -8   7   2       63.13       59.28     17.68 o 
  -7   7   2      269.06      271.47     26.39 o 
  -6   7   2       51.57       41.99     15.31 o 
  -5   7   2     2209.52     2367.45     90.70 o 
  -4   7   2       49.17       34.78      7.84 o 
  -3   7   2    12192.47    12957.96    171.92 o 
  -2   7   2       77.40       51.78     10.37 o 
  -1   7   2     1715.32     1360.45     26.68 o 
   0   7   2      884.65      752.55     13.39 o 
   1   7   2     5246.58     5448.75     82.81 o 
   2   7   2        2.28        0.00      9.74 o 
   3   7   2     3377.73     3732.75     72.80 o 
   4   7   2      142.93       45.48      4.80 o 
   5   7   2     1653.48     2041.28     46.10 o 
   6   7   2      744.82      831.41     45.04 o 
   7   7   2       45.61      131.92     19.05 o 
   8   7   2      685.51      723.33     51.24 o 
   9   7   2     1013.50      833.88     53.16 o 
  10   7   2        1.39        1.18     16.94 o 
  11   7   2        0.88       25.01      9.82 o 
 -11   8   2        5.84       12.17     11.75 o 
 -10   8   2      335.01      372.47     30.02 o 
  -9   8   2       85.91       61.56     13.08 o 
  -8   8   2      178.60      143.07     19.79 o 
  -7   8   2       42.75       33.16     10.86 o 
  -6   8   2        8.44        0.00      9.28 o 
  -5   8   2       43.75      100.22     14.93 o 
  -4   8   2    13754.57    15301.40    150.66 o 
  -3   8   2      227.32      279.51     17.25 o 
  -2   8   2     2257.35     3032.88     46.77 o 
  -1   8   2      914.89     1071.29     42.48 o 
   0   8   2     4508.63     4353.88     68.65 o 
   1   8   2      419.62      435.49     21.52 o 
   2   8   2      549.25      470.18     25.36 o 
   3   8   2     1845.81     1642.75     33.18 o 
   4   8   2       97.36       78.08      9.46 o 
   5   8   2      118.87      116.92     12.19 o 
   6   8   2     1052.64     1127.49     37.40 o 
   7   8   2      240.63      263.38     22.38 o 
   8   8   2        0.06        0.00     12.71 o 
   9   8   2        0.05        0.00     13.03 o 
  10   8   2      295.94      280.16     26.11 o 
  11   8   2       62.49       41.52     12.84 o 
 -10   9   2      596.76      498.42     37.52 o 
  -9   9   2       91.80      118.27     19.17 o 
  -8   9   2      861.99      655.31     48.54 o 
  -7   9   2       38.29       51.53     11.43 o 
  -6   9   2     2336.38     2589.92     90.39 o 
  -5   9   2      850.17      754.32     37.11 o 
  -4   9   2      128.05      188.93     16.19 o 
  -3   9   2      774.64      823.80     21.52 o 
  -2   9   2     4010.49     4167.05     71.84 o 
  -1   9   2      198.37      239.67     14.39 o 
   0   9   2       10.55        7.19      5.99 o 
   1   9   2      339.42      374.23     25.93 o 
   2   9   2     2884.11     2496.43     45.87 o 
   3   9   2       12.54        0.00     12.99 o 
   4   9   2     2979.23     2750.75     59.55 o 
   5   9   2     1245.30      999.02     34.39 o 
   6   9   2      840.91      713.61     33.63 o 
   7   9   2       25.94        7.32     13.15 o 
   8   9   2        6.57        6.41      7.32 o 
   9   9   2      443.34      428.42     29.99 o 
  10   9   2       52.56       40.04     12.28 o 
 -10  10   2        9.95       31.28     17.73 o 
  -9  10   2      277.68      235.74     32.19 o 
  -8  10   2      651.84      648.60     53.26 o 
  -7  10   2        3.84       22.52      9.59 o 
  -6  10   2        2.97        3.34      9.54 o 
  -5  10   2      870.45      935.53     43.58 o 
  -4  10   2     1328.10     1424.11     28.56 o 
  -3  10   2     2242.79     2456.57     50.67 o 
  -2  10   2       73.17      105.80      9.21 o 
  -1  10   2     3792.71     3941.12     72.25 o 
   0  10   2     6010.14     5827.16    162.42 o 
   1  10   2     1418.49     1110.68     38.07 o 
   2  10   2      196.24      184.64     19.17 o 
   3  10   2     1891.75     1904.75     43.21 o 
   4  10   2     2993.46     2985.59     62.29 o 
   5  10   2      979.26     1022.91     45.27 o 
   6  10   2        3.03        0.00      7.64 o 
   7  10   2       43.56       41.00     11.30 o 
   8  10   2      120.39       78.11     13.32 o 
   9  10   2       26.67       44.07     12.24 o 
  10  10   2      222.63      204.75     20.67 o 
 -10  11   2      135.97      133.96     17.69 o 
  -9  11   2       63.00       55.21     13.66 o 
  -8  11   2      122.84      107.95     16.72 o 
  -7  11   2       12.92       16.92      7.99 o 
  -6  11   2     1682.95     1806.18     88.07 o 
  -5  11   2       33.64       33.93      9.24 o 
  -4  11   2      323.13      365.51     25.24 o 
  -3  11   2       26.47       52.88     11.06 o 
  -2  11   2     2406.57     1981.64     64.08 o 
  -1  11   2        0.02        0.00      8.20 o 
   0  11   2      223.12      207.85     16.74 o 
   1  11   2      215.60      200.59     11.59 o 
   2  11   2      459.06      455.96     29.83 o 
   3  11   2       77.04      106.55     14.36 o 
   4  11   2      359.13      379.24     25.18 o 
   5  11   2      130.88      118.77     15.47 o 
   6  11   2      344.49      388.58     24.79 o 
   7  11   2        0.04       22.43     10.70 o 
   8  11   2       98.63       84.32     15.83 o 
   9  11   2       85.46       92.57     14.59 o 
  10  11   2      133.58      137.22     19.83 o 
 -10  12   2        4.24        0.00     15.10 o 
  -9  12   2      184.30      169.81     21.77 o 
  -8  12   2        4.23       16.83     13.77 o 
  -7  12   2      117.89       92.21     14.03 o 
  -6  12   2      157.48      197.94     24.51 o 
  -5  12   2     1065.74     1007.73     43.68 o 
  -4  12   2       14.56       32.08     12.32 o 
  -3  12   2     1241.77     1249.02     35.28 o 
  -2  12   2        7.76       13.03     11.64 o 
  -1  12   2      761.24      688.46     34.86 o 
   0  12   2       24.47       37.86     10.18 o 
   1  12   2     2062.80     2249.65     47.35 o 
   2  12   2       25.45       46.06      7.30 o 
   3  12   2      473.87      426.30     24.50 o 
   4  12   2        0.22       29.65      7.31 o 
   5  12   2       42.88       70.24     13.34 o 
   6  12   2       88.88       94.91     19.76 o 
   7  12   2      193.65      192.31     18.26 o 
   8  12   2        7.86       16.60      7.17 o 
   9  12   2       59.07       43.04     11.98 o 
  10  12   2       12.62       16.09      8.71 o 
  -9  13   2        1.36       29.83     12.46 o 
  -8  13   2       39.55       27.09     17.47 o 
  -7  13   2      274.60      375.71     43.04 o 
  -6  13   2      490.38      397.29     30.95 o 
  -5  13   2     1552.23     1497.64     46.22 o 
  -4  13   2      254.12      283.76     21.33 o 
  -3  13   2      811.57      676.49     51.04 o 
  -2  13   2     1497.04     1611.55     43.74 o 
  -1  13   2     1159.29     1009.34     36.77 o 
   0  13   2      150.11      109.36     15.79 o 
   1  13   2      413.18      446.10     29.29 o 
   2  13   2        1.95       26.87     11.31 o 
   3  13   2      949.73      895.36     39.50 o 
   4  13   2      647.83      514.50     27.03 o 
   5  13   2      477.50      428.55     30.64 o 
   6  13   2      184.93      215.59     21.01 o 
   7  13   2      582.93      584.86     39.42 o 
   8  13   2      138.96      155.01     18.04 o 
   9  13   2       56.40       84.72     20.22 o 
  -9  14   2       77.99       34.84     32.32 o 
  -8  14   2       96.01       82.62     16.74 o 
  -7  14   2      256.31      329.01     29.12 o 
  -6  14   2        6.43       24.38     17.68 o 
  -5  14   2      229.22      341.78     28.04 o 
  -4  14   2     1588.51     1719.07     49.51 o 
  -3  14   2      975.04      988.64     68.37 o 
  -2  14   2        1.46       10.92      6.40 o 
  -1  14   2     3300.98     3411.79    118.09 o 
   0  14   2     1522.41     1545.35     72.51 o 
   1  14   2       10.51       22.85     19.72 o 
   2  14   2       30.21       30.26     11.36 o 
   3  14   2      748.47      746.68     47.32 o 
   4  14   2     1183.00     1515.98    125.45 o 
   5  14   2       12.52        7.54     11.27 o 
   6  14   2       50.94       46.82     15.91 o 
   7  14   2      104.96      150.30     19.10 o 
   8  14   2        3.21       16.68     13.75 o 
   9  14   2       55.99       58.96     12.57 o 
  -9  15   2       27.20       18.05     20.23 o 
  -8  15   2       17.38       23.58     13.36 o 
  -7  15   2      355.33      320.25     26.86 o 
  -6  15   2      123.62      125.14     19.55 o 
  -5  15   2      460.88      476.88     31.85 o 
  -4  15   2       19.37       10.98     24.55 o 
  -3  15   2      916.26     1088.32     51.07 o 
  -2  15   2      357.20      383.06     31.67 o 
  -1  15   2      998.59      923.86     45.57 o 
   0  15   2      147.72      188.31     20.66 o 
   1  15   2       55.94       52.51     16.88 o 
   2  15   2      850.51      926.00     47.45 o 
   3  15   2       79.66       57.24     16.73 o 
   4  15   2      175.67       92.13     17.69 o 
   5  15   2      255.83      263.63     26.78 o 
   6  15   2        1.43        3.07     20.92 o 
   7  15   2       83.12       72.04     18.02 o 
   8  15   2        0.51       15.77     25.26 o 
   9  15   2      327.33      296.78     26.65 o 
  -8  16   2      183.37      220.39     30.84 o 
  -7  16   2        1.89       32.54     12.74 o 
  -6  16   2        3.07        9.31     14.08 o 
  -5  16   2       14.00       21.40     10.33 o 
  -4  16   2      953.87     1142.57     51.18 o 
  -3  16   2      125.69       97.94     19.08 o 
  -2  16   2      513.43      520.10     42.96 o 
  -1  16   2     1895.32     1910.38    116.25 o 
   0  16   2      151.06      245.04     28.17 o 
   1  16   2     1072.29     1076.34    126.56 o 
   2  16   2        6.93        1.41     18.84 o 
   3  16   2      187.59      162.63     23.32 o 
   4  16   2       22.89       23.14     23.22 o 
   5  16   2       71.37       67.18     14.73 o 
   6  16   2       20.51       12.31      9.90 o 
   7  16   2       94.19      103.68     20.65 o 
   8  16   2       19.76       33.68     11.86 o 
  -8  17   2       17.80       51.11     15.69 o 
  -7  17   2        4.70       34.47     11.36 o 
  -6  17   2      750.59      676.31     46.68 o 
  -5  17   2       66.00       59.10     11.59 o 
  -4  17   2        0.13       29.70     10.74 o 
  -3  17   2        2.45       25.17     14.65 o 
  -2  17   2      916.90     1125.34    115.48 o 
  -1  17   2       50.28       43.04     19.90 o 
   0  17   2       72.50       68.78     15.89 o 
   1  17   2      549.91      679.19     51.44 o 
   2  17   2     1197.95     1144.70     93.78 o 
   3  17   2      107.21       57.98     14.47 o 
   4  17   2       13.24       25.20     16.05 o 
   5  17   2       74.60       42.64     12.29 o 
   6  17   2        1.39        0.00     20.69 o 
   7  17   2       90.55       61.53     17.93 o 
   8  17   2      137.52      117.36     22.47 o 
  -7  18   2        1.77        8.08     16.02 o 
  -6  18   2        1.41        7.63     13.83 o 
  -5  18   2      198.19      210.47     24.83 o 
  -4  18   2      142.21      159.41     21.48 o 
  -3  18   2       29.56       47.31     11.88 o 
  -2  18   2      214.93      181.97     24.39 o 
  -1  18   2       35.20       70.85     16.85 o 
   0  18   2       49.54       38.08     14.58 o 
   1  18   2       40.68       68.27     19.90 o 
   2  18   2       82.56       44.12     25.51 o 
   3  18   2        1.26        5.95     15.91 o 
   4  18   2       75.26       80.65     20.04 o 
   5  18   2       64.30       58.09     13.52 o 
   6  18   2        5.79       14.94     11.55 o 
   7  18   2       91.58       81.23     15.90 o 
  -7  19   2       61.48       67.03     15.75 o 
  -6  19   2      465.41      494.72     42.51 o 
  -5  19   2        0.00       21.74     15.20 o 
  -4  19   2        4.11       27.14     11.69 o 
  -3  19   2       85.57      116.33     30.83 o 
  -2  19   2     1204.73     1296.98    106.44 o 
  -1  19   2        0.75        0.84     27.78 o 
   0  19   2        7.96       43.68     19.15 o 
   1  19   2       11.04       34.29     13.48 o 
   2  19   2       91.55      171.93     22.03 o 
   3  19   2       12.10       63.32     21.21 o 
   4  19   2      137.75      166.06     27.22 o 
   5  19   2        7.12        7.97     19.00 o 
   6  19   2        3.68        0.00     11.79 o 
   7  19   2       31.18       38.16     10.17 o 
  -6  20   2        1.73        0.00     16.91 o 
  -5  20   2       31.25       38.83     15.26 o 
  -4  20   2       17.95       32.82     13.98 o 
  -3  20   2       81.70       51.68     21.16 o 
  -2  20   2       70.26       78.15     24.32 o 
  -1  20   2      154.01      210.87     23.07 o 
   0  20   2        0.74       28.15     15.79 o 
   1  20   2       66.05       95.26     21.16 o 
   2  20   2       56.45       92.23     43.41 o 
   3  20   2        2.31        0.00     29.73 o 
   4  20   2       11.48       32.95     14.89 o 
   5  20   2       47.72       57.88     18.74 o 
   6  20   2       15.99       10.12     15.90 o 
  -5  21   2       77.43       94.79     20.33 o 
  -4  21   2       15.10       12.02     22.22 o 
  -3  21   2      148.28      132.96     27.36 o 
  -2  21   2       49.15       39.87     17.09 o 
  -1  21   2      169.00      248.43     31.27 o 
   0  21   2        7.24       21.07     13.29 o 
   1  21   2      103.94      105.04     22.63 o 
   2  21   2        6.31       20.77     19.22 o 
   3  21   2      105.84      128.29     31.81 o 
   4  21   2        6.76       10.29     19.91 o 
   5  21   2        0.93       25.49     14.01 o 
  -4  22   2       69.14       51.56     18.13 o 
  -3  22   2        0.57       43.10     19.93 o 
  -2  22   2        0.38       17.25     16.15 o 
  -1  22   2       91.59      111.80     24.24 o 
   0  22   2       39.52       31.81     17.71 o 
   1  22   2       13.43       38.36     21.69 o 
   2  22   2        0.24       17.61     19.69 o 
   3  22   2       62.22       33.36     15.72 o 
   4  22   2        4.80       54.15     17.13 o 
  -3  23   2       94.39      142.64     28.09 o 
  -2  23   2       11.66       52.28     17.58 o 
  -1  23   2       45.88       66.48     20.46 o 
   0  23   2        4.04       21.26     17.20 o 
   1  23   2       42.16       43.62     24.90 o 
   2  23   2       13.89       44.21     16.37 o 
   3  23   2       27.97        0.00     19.08 o 
  -1  24   2        4.03       15.80     21.95 o 
   0  24   2       28.25       23.85     18.64 o 
   1  24   2        2.40       29.87     30.53 o 
 -11   0   3        0.87       36.59     39.42 o 
  -9   0   3     3055.02     3401.67    128.06 o 
  -7   0   3     1509.39     1697.81     97.83 o 
  -5   0   3    12432.24    13473.67    465.44 o 
  -3   0   3     4406.29     4893.49    212.75 o 
  -1   0   3    50074.79    47794.76    854.14 o 
   1   0   3     3228.27     3187.77     69.51 o 
   3   0   3        7.76       32.76      7.50 o 
   5   0   3     3108.71     3331.79     95.74 o 
   7   0   3     3360.54     3484.45     97.16 o 
   9   0   3     2091.78     2231.36     78.07 o 
  11   0   3        2.56       29.37     18.49 o 
 -11   1   3       33.58       28.49     28.51 o 
 -10   1   3       63.75       77.66     26.98 o 
  -9   1   3       72.22       41.87     10.24 o 
  -8   1   3       12.74       26.01     11.55 o 
  -7   1   3      280.72      339.36     23.92 o 
  -6   1   3     2642.13     2419.39     58.99 o 
  -5   1   3     1489.64     1188.19     24.20 o 
  -4   1   3      155.64      231.05     13.98 o 
  -3   1   3     4827.57     4163.06    154.79 o 
  -2   1   3    13669.43    14493.64    406.87 o 
  -1   1   3     2040.65     2318.73     66.57 o 
   0   1   3     5994.17     5693.51    122.11 o 
   1   1   3     1321.20     1048.72     15.72 o 
   2   1   3    37566.80    39140.99    521.69 o 
   3   1   3     5783.22     5434.66     66.68 o 
   4   1   3     1606.39     1463.10     48.20 o 
   5   1   3      241.05      250.11     17.74 o 
   6   1   3      194.54      211.09     16.56 o 
   7   1   3      110.05       88.54     14.75 o 
   8   1   3     2451.98     2650.82     52.59 o 
   9   1   3      711.09      681.88     42.85 o 
  10   1   3      352.49      274.42     24.76 o 
  11   1   3        5.95        6.03     12.66 o 
 -11   2   3       70.43       68.11     17.75 o 
 -10   2   3        3.94       11.79      8.64 o 
  -9   2   3     1316.89     1171.81     80.35 o 
  -8   2   3     1361.65     1354.33     49.71 o 
  -7   2   3      158.33      160.41     17.54 o 
  -6   2   3      360.46      323.10     20.09 o 
  -5   2   3    10172.30    10298.81    138.92 o 
  -4   2   3    10633.83    10595.92    238.80 o 
  -3   2   3     1184.07     1031.73     32.91 o 
  -2   2   3      537.65      581.74     41.52 o 
  -1   2   3    38392.13    38794.86    833.72 o 
   0   2   3     3949.42     4082.98     72.24 o 
   1   2   3     3880.05     3710.73     40.41 o 
   2   2   3    28094.27    29105.35    592.45 o 
   3   2   3     6915.04     6548.04    120.50 o 
   4   2   3     8342.89     9353.46     97.82 o 
   5   2   3      294.76      186.06     14.66 o 
   6   2   3     2262.74     2259.69     54.18 o 
   7   2   3     1068.08     1084.97     40.60 o 
   8   2   3        6.60       23.38     16.37 o 
   9   2   3      715.30      628.66     44.44 o 
  10   2   3      294.64      257.21     24.77 o 
  11   2   3       13.80       16.64     14.28 o 
 -11   3   3        3.06       58.29     19.00 o 
 -10   3   3       39.82       52.35     14.87 o 
  -9   3   3      568.90      640.07     43.21 o 
  -8   3   3      149.58      197.40     24.13 o 
  -7   3   3     2145.02     2234.49     76.39 o 
  -6   3   3     1737.22     1587.02     30.78 o 
  -5   3   3     2902.15     2909.24     55.94 o 
  -4   3   3     3462.01     3379.26    111.28 o 
  -3   3   3     5024.97     4725.09    119.15 o 
  -2   3   3     2256.68     2372.24     74.30 o 
  -1   3   3     7011.01     7203.06    157.06 o 
   0   3   3     2157.35     1920.66     46.84 o 
   1   3   3     2321.71     2602.95     42.87 o 
   2   3   3     1659.74     1492.16     34.12 o 
   3   3   3     2332.39     2129.02     34.81 o 
   4   3   3        6.42       28.37      6.71 o 
   5   3   3     2621.34     2324.23     52.27 o 
   6   3   3      218.42      248.18     19.24 o 
   7   3   3      203.70      264.86     18.85 o 
   8   3   3      278.07      244.92     21.90 o 
   9   3   3     2157.19     2335.87     66.88 o 
  10   3   3      142.28      149.82     19.74 o 
  11   3   3       50.81       26.78     45.68 o 
 -11   4   3       94.30       61.29     21.59 o 
 -10   4   3       50.37       70.98     24.88 o 
  -9   4   3       58.79       38.71     11.21 o 
  -8   4   3     4462.00     4749.28    130.27 o 
  -7   4   3      234.08      277.42     20.97 o 
  -6   4   3       44.78        0.00     12.38 o 
  -5   4   3      508.80      591.18     33.39 o 
  -4   4   3     9163.85    10409.24    237.22 o 
  -3   4   3      379.44      507.59     24.75 o 
  -2   4   3      201.22      166.83     14.14 o 
  -1   4   3     3331.92     3705.66     58.89 o 
   0   4   3    10697.57    10466.67    201.33 o 
   1   4   3     6992.37     6580.66    145.22 o 
   2   4   3     4851.23     5584.27     92.44 o 
   3   4   3     1112.94      855.08     25.90 o 
   4   4   3     1409.09     1383.63     26.55 o 
   5   4   3      184.16      245.61     18.36 o 
   6   4   3     2743.93     2974.39     52.21 o 
   7   4   3       12.83        1.88      7.00 o 
   8   4   3       13.41       30.70     12.36 o 
   9   4   3        2.48       11.73      9.42 o 
  10   4   3      398.80      444.90     31.03 o 
  11   4   3        8.68        7.02     12.86 o 
 -11   5   3       15.92       39.04     22.95 o 
 -10   5   3       65.18       35.95     12.63 o 
  -9   5   3       72.50       30.11     19.09 o 
  -8   5   3       46.83       16.23     11.49 o 
  -7   5   3      794.53      709.28     33.10 o 
  -6   5   3     1851.28     1631.80     57.83 o 
  -5   5   3     2093.31     2202.29     74.31 o 
  -4   5   3      353.37      305.56     17.54 o 
  -3   5   3      449.09      510.73     26.09 o 
  -2   5   3     4180.16     4578.31     87.35 o 
  -1   5   3     1013.67      930.40     13.15 o 
   0   5   3      532.95      553.70     15.04 o 
   1   5   3     1652.69     1842.90     33.42 o 
   2   5   3      208.79      324.75     21.45 o 
   3   5   3      191.41      331.68     23.12 o 
   4   5   3       89.80       33.68      8.82 o 
   5   5   3     3384.78     3625.34     71.34 o 
   6   5   3       45.45       33.82      9.86 o 
   7   5   3        2.49       16.44      9.90 o 
   8   5   3     1005.47      941.06     40.90 o 
   9   5   3     2089.56     2144.10     65.04 o 
  10   5   3       28.42       15.94     11.54 o 
  11   5   3        7.60        0.30     18.76 o 
 -11   6   3        1.20        0.00     13.71 o 
 -10   6   3        0.66       14.60     11.69 o 
  -9   6   3      398.18      364.74     31.80 o 
  -8   6   3     2356.02     2350.70     92.37 o 
  -7   6   3      291.43      375.25     24.36 o 
  -6   6   3     1464.47     1521.19     47.01 o 
  -5   6   3     2885.03     3172.71     86.14 o 
  -4   6   3     6247.99     5824.93    110.35 o 
  -3   6   3     4231.58     3755.34     69.93 o 
  -2   6   3      119.17      119.51     10.57 o 
  -1   6   3     1384.99     1144.60     19.93 o 
   0   6   3     1144.78     1132.05     23.50 o 
   1   6   3     2676.18     2442.02     44.68 o 
   2   6   3       31.96        0.93      6.77 o 
   3   6   3       69.43        8.76      7.54 o 
   4   6   3      597.94      569.05     24.29 o 
   5   6   3     1731.29     1641.57     55.86 o 
   6   6   3      347.41      283.18     18.14 o 
   7   6   3      553.63      664.18     44.37 o 
   8   6   3       14.01       39.69     10.46 o 
   9   6   3      166.11      147.19     18.40 o 
  10   6   3      320.78      281.96     27.21 o 
  11   6   3       70.56       67.27     16.89 o 
 -11   7   3       27.40       28.57     11.96 o 
 -10   7   3      485.83      542.68     44.54 o 
  -9   7   3       55.21       48.69     12.42 o 
  -8   7   3      163.93       60.83     15.32 o 
  -7   7   3      139.79      100.52     17.08 o 
  -6   7   3     7198.10     7959.15    194.34 o 
  -5   7   3       53.98       27.27      7.65 o 
  -4   7   3       39.85       34.08      7.84 o 
  -3   7   3       65.43       17.35      8.26 o 
  -2   7   3     7901.67     6945.83     78.50 o 
  -1   7   3     2697.42     2937.38     51.42 o 
   0   7   3      469.64      415.76     17.46 o 
   1   7   3     1508.16     1772.85     45.51 o 
   2   7   3       73.83       75.34      7.38 o 
   3   7   3      422.86      630.77     24.02 o 
   4   7   3     2280.38     2408.29     60.30 o 
   5   7   3        2.96        1.13      6.85 o 
   6   7   3     3334.26     3453.59     62.17 o 
   7   7   3       17.29       18.79      9.24 o 
   8   7   3     3037.03     3373.62     42.64 o 
   9   7   3      216.86      227.51     21.51 o 
  10   7   3      122.93      115.08     20.40 o 
  11   7   3       10.11       31.09     18.19 o 
 -11   8   3       21.76        0.00     11.39 o 
 -10   8   3       27.04        8.08     17.66 o 
  -9   8   3     1405.14     1372.98    105.55 o 
  -8   8   3      250.15      218.24     22.24 o 
  -7   8   3     1955.17     1985.59     88.21 o 
  -6   8   3       12.45       21.33      9.98 o 
  -5   8   3     3807.46     3940.38    139.62 o 
  -4   8   3       29.19       25.10      8.30 o 
  -3   8   3     4653.14     4465.34     77.95 o 
  -2   8   3       18.62       36.24      7.23 o 
  -1   8   3     4347.92     4638.18    104.99 o 
   0   8   3      418.93      284.11     16.18 o 
   1   8   3     6675.10     7581.09    115.37 o 
   2   8   3      392.00      571.24     19.89 o 
   3   8   3     1219.55     1173.71     26.23 o 
   4   8   3      601.80      591.14     24.74 o 
   5   8   3      571.38      562.54     39.45 o 
   6   8   3      183.39      143.86     15.77 o 
   7   8   3      623.46      538.12     32.38 o 
   8   8   3      296.95      307.02     23.93 o 
   9   8   3      306.46      299.70     19.52 o 
  10   8   3        8.80       10.41     13.86 o 
 -10   9   3        0.82        0.00     13.07 o 
  -9   9   3       38.78       35.53     10.54 o 
  -8   9   3      179.99      182.21     15.33 o 
  -7   9   3     1002.36      970.77     69.63 o 
  -6   9   3     3161.47     3101.50     90.23 o 
  -5   9   3       93.51       84.89     12.49 o 
  -4   9   3       39.31       21.98     22.17 o 
  -3   9   3     1052.92      877.60     28.74 o 
  -2   9   3      253.82      252.81     17.53 o 
  -1   9   3     1110.90      959.10     41.30 o 
   0   9   3     1605.33     1686.62     31.50 o 
   1   9   3      101.47      127.88     11.03 o 
   2   9   3      710.37      744.82     21.23 o 
   3   9   3      717.35      662.35     26.89 o 
   4   9   3      951.40      871.31     32.07 o 
   5   9   3      103.85       83.54     13.82 o 
   6   9   3      447.32      509.69     32.70 o 
   7   9   3      123.78      149.60     17.78 o 
   8   9   3      824.09      727.40     61.13 o 
   9   9   3      122.98      119.40     14.58 o 
  10   9   3      139.35      144.47     27.29 o 
 -10  10   3       52.20       58.12     13.62 o 
  -9  10   3      145.16      170.30     26.51 o 
  -8  10   3        6.25       17.17      8.98 o 
  -7  10   3      457.88      503.86     47.05 o 
  -6  10   3      100.87      124.41     16.48 o 
  -5  10   3     3802.37     4206.68     89.32 o 
  -4  10   3     1353.77     1371.61     23.05 o 
  -3  10   3      787.21      703.14     18.45 o 
  -2  10   3      225.83      185.60     13.77 o 
  -1  10   3      666.42      617.06     47.10 o 
   0  10   3     3232.24     3186.57    107.21 o 
   1  10   3        2.49        2.47      6.06 o 
   2  10   3      955.52      828.85     20.39 o 
   3  10   3      151.84      208.13     14.95 o 
   4  10   3       46.28       79.65     12.97 o 
   5  10   3       75.27      116.11     15.61 o 
   6  10   3      873.18      885.41     58.82 o 
   7  10   3      160.37      178.52     19.71 o 
   8  10   3      137.93      150.38     18.91 o 
   9  10   3      248.25      211.74     21.85 o 
  10  10   3      231.92      236.65     28.40 o 
 -10  11   3      100.07      122.58     19.03 o 
  -9  11   3      172.40      196.27     23.06 o 
  -8  11   3       89.10      121.96     17.05 o 
  -7  11   3      121.48      138.06     16.81 o 
  -6  11   3       47.27       25.44     10.23 o 
  -5  11   3     1582.41     1319.64     26.46 o 
  -4  11   3       29.24       32.21     10.98 o 
  -3  11   3     1005.45     1029.51     37.08 o 
  -2  11   3       34.68       34.06      9.70 o 
  -1  11   3        8.05       45.75     14.12 o 
   0  11   3      265.55      201.50     13.57 o 
   1  11   3      193.97      231.54     16.57 o 
   2  11   3      376.30      517.79     29.59 o 
   3  11   3      510.25      478.07     36.25 o 
   4  11   3      308.06      407.42     28.41 o 
   5  11   3     2880.34     3069.67     51.98 o 
   6  11   3       33.21       19.68      9.21 o 
   7  11   3      578.88      582.43     34.86 o 
   8  11   3       17.62        0.00      7.83 o 
   9  11   3      263.01      263.41     26.24 o 
  10  11   3        0.87       11.52     17.43 o 
 -10  12   3       26.60       39.46     16.36 o 
  -9  12   3       69.67       70.69     15.91 o 
  -8  12   3      677.14      668.84     58.08 o 
  -7  12   3       46.77       25.78     11.06 o 
  -6  12   3      116.53       97.50     14.34 o 
  -5  12   3       88.19       68.53     17.46 o 
  -4  12   3     4362.76     4768.23     95.80 o 
  -3  12   3       38.79       63.76     13.19 o 
  -2  12   3       58.35       31.69      9.92 o 
  -1  12   3      179.83      238.28     17.65 o 
   0  12   3     2551.00     2280.75     56.64 o 
   1  12   3      163.69      234.24     21.33 o 
   2  12   3      751.66      967.37     37.77 o 
   3  12   3       49.10       36.09      8.99 o 
   4  12   3      946.42      998.00     53.42 o 
   5  12   3      685.87      566.96     43.82 o 
   6  12   3      549.89      493.36     31.42 o 
   7  12   3        0.51       16.83     13.09 o 
   8  12   3       53.04       63.74     12.26 o 
   9  12   3       44.58       56.28     12.46 o 
  10  12   3      307.12      254.55     28.57 o 
  -9  13   3      144.60      132.27     24.04 o 
  -8  13   3      156.97      150.20     19.15 o 
  -7  13   3       51.64       27.38      9.01 o 
  -6  13   3      365.14      388.77     29.60 o 
  -5  13   3     1659.43     1763.13     60.36 o 
  -4  13   3      126.86       88.06     17.32 o 
  -3  13   3      193.11      164.61     15.61 o 
  -2  13   3     1811.08     1781.56     85.73 o 
  -1  13   3        2.83       24.72      9.15 o 
   0  13   3       74.94      154.84     15.57 o 
   1  13   3      915.83      880.05     33.06 o 
   2  13   3      147.78      129.84     14.91 o 
   3  13   3      124.17      159.93     16.48 o 
   4  13   3      196.68      179.07     18.72 o 
   5  13   3     1947.88     2228.05    100.85 o 
   6  13   3        0.58        0.00      8.64 o 
   7  13   3      116.47       78.80     13.96 o 
   8  13   3      181.08      207.21     20.87 o 
   9  13   3      340.33      337.30     21.75 o 
  -9  14   3      105.25       88.55     19.78 o 
  -8  14   3      118.79      174.47     25.50 o 
  -7  14   3        4.09       13.70     19.23 o 
  -6  14   3       61.19       51.71     15.67 o 
  -5  14   3      351.48      424.66     42.59 o 
  -4  14   3     1024.65      983.37     63.74 o 
  -3  14   3      357.99      332.43     30.23 o 
  -2  14   3       43.31       24.32      9.23 o 
  -1  14   3     1291.75     1334.82     55.24 o 
   0  14   3      254.20      248.20     19.26 o 
   1  14   3      681.92      594.13     47.62 o 
   2  14   3        4.60       24.70     10.75 o 
   3  14   3       11.32       12.06      7.31 o 
   4  14   3      148.00      178.68     18.26 o 
   5  14   3      428.06      451.61     36.84 o 
   6  14   3        3.88        4.13     11.41 o 
   7  14   3      119.41       81.27     15.13 o 
   8  14   3        3.05        4.87      9.73 o 
   9  14   3       40.52       28.21     10.37 o 
  -9  15   3       35.86       38.62     20.81 o 
  -8  15   3       11.84       30.67     25.35 o 
  -7  15   3       45.45       42.97     12.62 o 
  -6  15   3      663.44      604.70     46.65 o 
  -5  15   3       72.83       57.61     16.05 o 
  -4  15   3        0.12        0.00      9.38 o 
  -3  15   3        6.31       33.63      9.58 o 
  -2  15   3     1335.40     1384.58     46.62 o 
  -1  15   3      411.43      347.73     25.26 o 
   0  15   3      258.44      220.89     17.09 o 
   1  15   3      180.79      168.95     21.96 o 
   2  15   3       14.02       21.26     11.21 o 
   3  15   3      329.46      368.25     28.57 o 
   4  15   3      550.73      442.22     31.44 o 
   5  15   3       35.01       28.98     11.61 o 
   6  15   3       79.13       61.96     12.50 o 
   7  15   3       29.65       19.40      7.72 o 
   8  15   3      273.40      238.89     34.53 o 
   9  15   3        8.16       26.03     12.59 o 
  -8  16   3        1.44       46.35     35.96 o 
  -7  16   3       64.04       51.35     14.95 o 
  -6  16   3        0.69        0.00     14.23 o 
  -5  16   3      208.14      229.80     27.34 o 
  -4  16   3        0.63       20.87     11.08 o 
  -3  16   3     1231.82     1348.48     79.13 o 
  -2  16   3      328.76      353.34     29.04 o 
  -1  16   3     1275.57     1332.13     49.18 o 
   0  16   3       42.62       49.80     18.52 o 
   1  16   3       96.45      125.49     21.28 o 
   2  16   3      908.20      972.83     83.62 o 
   3  16   3       95.04      107.72     17.56 o 
   4  16   3       44.85       23.20     12.32 o 
   5  16   3      269.78      270.44     22.94 o 
   6  16   3      183.87      133.40     21.74 o 
   7  16   3      128.27      101.67     17.67 o 
   8  16   3       32.84       27.71     10.22 o 
  -8  17   3       33.95       42.86     13.28 o 
  -7  17   3      240.80      292.64     50.66 o 
  -6  17   3      379.34      374.59     32.81 o 
  -5  17   3       34.55       25.75     15.16 o 
  -4  17   3       51.82       65.95     14.06 o 
  -3  17   3      911.06      867.74     59.12 o 
  -2  17   3      255.94      221.26     18.27 o 
  -1  17   3       26.28       75.93     19.80 o 
   0  17   3      243.33      278.42     30.62 o 
   1  17   3      125.51      109.14     19.44 o 
   2  17   3      529.60      547.74     41.11 o 
   3  17   3      106.65       83.60     17.35 o 
   4  17   3       51.25       55.15     13.29 o 
   5  17   3        3.81        0.00     10.73 o 
   6  17   3      219.41      245.34     23.22 o 
   7  17   3       63.02       39.38     14.98 o 
   8  17   3      166.20      158.68     21.96 o 
  -7  18   3       11.09        9.87     15.80 o 
  -6  18   3      149.02      148.24     17.92 o 
  -5  18   3       82.75       93.08     18.25 o 
  -4  18   3       92.14      112.12     18.13 o 
  -3  18   3       82.49       33.79     10.87 o 
  -2  18   3       13.30       33.58     16.65 o 
  -1  18   3       45.39       35.29     21.65 o 
   0  18   3      276.37      302.77     26.27 o 
   1  18   3        1.53       13.80     23.05 o 
   2  18   3        5.02       29.19     15.32 o 
   3  18   3       33.54       37.07     19.02 o 
   4  18   3        0.82       19.07     17.82 o 
   5  18   3       95.97       90.16     20.57 o 
   6  18   3       70.34       92.61     18.33 o 
   7  18   3        0.24        0.00     17.32 o 
  -7  19   3      129.81      172.25     26.57 o 
  -6  19   3        1.06        1.02     18.63 o 
  -5  19   3       70.87       86.69     20.45 o 
  -4  19   3        0.32       25.57     11.86 o 
  -3  19   3       20.20       34.87     13.92 o 
  -2  19   3      123.37      121.05     26.21 o 
  -1  19   3      208.84      232.61     35.26 o 
   0  19   3       79.71       80.15     21.06 o 
   1  19   3       88.46       89.64     27.90 o 
   2  19   3       70.81       80.76     21.56 o 
   3  19   3       35.49       43.84     22.20 o 
   4  19   3        5.74        9.51     18.09 o 
   5  19   3       51.55       40.27     16.14 o 
   6  19   3       32.55       20.04     12.31 o 
   7  19   3       45.35       51.01     13.63 o 
  -6  20   3        9.29       21.56     17.11 o 
  -5  20   3        4.48       25.32     26.16 o 
  -4  20   3      288.00      347.03     47.59 o 
  -3  20   3       40.79       54.48     18.58 o 
  -2  20   3        4.59       17.92     15.43 o 
  -1  20   3       64.18       55.39     29.89 o 
   0  20   3       38.15       67.07     21.85 o 
   1  20   3      116.11       97.92     26.12 o 
   2  20   3        1.48       36.27     15.73 o 
   3  20   3        5.17        0.00     15.50 o 
   4  20   3        0.15       45.53     17.12 o 
   5  20   3       11.41       20.81     11.38 o 
   6  20   3      114.14      112.62     20.54 o 
  -5  21   3      110.20       62.83     25.28 o 
  -4  21   3       25.26       55.57     20.53 o 
  -3  21   3       24.21       25.43     19.32 o 
  -2  21   3      317.48      456.13     46.52 o 
  -1  21   3       68.45       61.54     18.53 o 
   0  21   3        7.08       13.89     18.00 o 
   1  21   3       46.24       46.44     15.98 o 
   2  21   3       22.79       34.24     16.81 o 
   3  21   3        0.14       36.97     17.00 o 
   4  21   3       16.38       26.24     11.08 o 
   5  21   3       63.35       79.69     23.61 o 
  -4  22   3       78.68       43.43     24.96 o 
  -3  22   3       50.90       54.88     18.05 o 
  -2  22   3       77.32       41.07     14.99 o 
  -1  22   3        5.72        0.00     16.05 o 
   0  22   3       12.84       14.18     33.37 o 
   1  22   3       28.57       55.59     18.79 o 
   2  22   3       55.48       42.38     21.68 o 
   3  22   3       27.78       46.94     30.24 o 
   4  22   3       13.28       47.18     19.71 o 
  -3  23   3        9.91       37.55     16.71 o 
  -2  23   3       21.76       14.45     12.48 o 
  -1  23   3        0.58       63.32     17.46 o 
   0  23   3        0.12        0.00     17.26 o 
   1  23   3        2.57        7.00     16.59 o 
   2  23   3       60.84       47.18     17.94 o 
   3  23   3       66.35       64.56     18.07 o 
  -1  24   3       20.10       47.25     26.08 o 
   0  24   3        1.17        3.87     16.97 o 
   1  24   3        8.05        3.18     11.24 o 
 -10   0   4       29.65       29.54     28.90 o 
  -8   0   4     2032.71     2026.47     72.41 o 
  -6   0   4      320.44      477.17     39.31 o 
  -4   0   4    33376.58    37549.92  12390.58 o 
  -2   0   4      753.71      818.06     50.05 o 
   0   0   4    42903.73    43068.44   1375.30 o 
   2   0   4    24640.99    26105.52    821.15 o 
   4   0   4      828.05      934.93     19.59 o 
   6   0   4     3664.17     3810.62    112.71 o 
   8   0   4       38.09       52.13     21.63 o 
  10   0   4      831.78      804.55    110.84 o 
 -11   1   4        4.46       22.62     23.80 o 
 -10   1   4      165.37      125.26     35.10 o 
  -9   1   4      276.33      254.31     22.09 o 
  -8   1   4        6.37       10.91     11.74 o 
  -7   1   4      522.34      499.97     33.26 o 
  -6   1   4       21.16        0.00     10.38 o 
  -5   1   4     7885.15     8377.60    193.52 o 
  -4   1   4      162.89      191.72     16.23 o 
  -3   1   4     3991.72     4284.76    105.18 o 
  -2   1   4      892.01      997.08     51.08 o 
  -1   1   4     3943.51     3943.40     95.45 o 
   0   1   4      406.14      439.29     10.99 o 
   1   1   4    68703.86    73143.78    457.32 o 
   2   1   4     6980.67     7674.81    124.62 o 
   3   1   4     9873.33    10353.55    134.78 o 
   4   1   4      514.33      410.94     19.71 o 
   5   1   4     5309.61     5422.95     82.99 o 
   6   1   4      814.02      896.84     51.24 o 
   7   1   4      584.95      615.35     37.49 o 
   8   1   4      261.84      242.18     20.09 o 
   9   1   4     3217.67     3350.65     87.37 o 
  10   1   4       90.52       49.03     15.26 o 
  11   1   4       40.15       51.06     16.70 o 
 -11   2   4        1.38       42.41     16.81 o 
 -10   2   4        1.59       10.19     22.76 o 
  -9   2   4      740.88      633.75     46.88 o 
  -8   2   4     1621.44     1646.60     62.07 o 
  -7   2   4      304.72      304.09     21.16 o 
  -6   2   4       11.11       46.65     27.37 o 
  -5   2   4     1502.01     1420.29     27.76 o 
  -4   2   4    10885.48    10561.34    255.46 o 
  -3   2   4     3122.19     2636.13     74.24 o 
  -2   2   4     1582.55     1535.68     70.68 o 
  -1   2   4     4722.42     5059.41    114.11 o 
   0   2   4     9146.09     8824.13    106.76 o 
   1   2   4    10118.17    10658.37    125.94 o 
   2   2   4      547.99      487.62     17.09 o 
   3   2   4     3768.39     3469.82     45.90 o 
   4   2   4      552.35      415.40     21.23 o 
   5   2   4     3516.33     3357.85     55.87 o 
   6   2   4        8.65       32.00      9.61 o 
   7   2   4      156.26      162.42     22.81 o 
   8   2   4        8.31       20.79      7.27 o 
   9   2   4      362.93      331.54     23.91 o 
  10   2   4      373.43      349.23     32.76 o 
  11   2   4       72.66       62.20     19.44 o 
 -11   3   4       25.13       33.91     17.70 o 
 -10   3   4      367.95      428.09     44.66 o 
  -9   3   4       40.56       45.65     12.83 o 
  -8   3   4      210.22      240.02     21.49 o 
  -7   3   4      314.80      242.46     33.87 o 
  -6   3   4     4335.21     4326.60    120.18 o 
  -5   3   4        3.56        0.70      4.36 o 
  -4   3   4        6.87        4.86      7.08 o 
  -3   3   4      651.49      602.83     19.39 o 
  -2   3   4      204.56      134.35     12.31 o 
  -1   3   4       41.21       38.33      9.20 o 
   0   3   4      500.88      534.34     13.77 o 
   1   3   4     6755.64     6134.67     98.86 o 
   2   3   4      267.33      311.46     18.87 o 
   3   3   4      885.07      812.65     18.65 o 
   4   3   4       17.21       29.78      7.97 o 
   5   3   4     1033.01     1021.29     26.29 o 
   7   3   4       22.18       16.07     10.29 o 
   8   3   4     3194.57     3632.50     68.69 o 
   9   3   4      249.86      226.01     23.81 o 
  10   3   4      247.98      255.93     29.74 o 
  11   3   4        1.99       38.53     31.42 o 
 -11   4   4        1.30       50.67     18.78 o 
 -10   4   4        1.34       21.41     14.71 o 
  -9   4   4     1013.15     1078.83     62.25 o 
  -8   4   4        0.64        0.00     14.99 o 
  -7   4   4      547.83      543.54     45.39 o 
  -6   4   4       59.15       61.22     12.20 o 
  -5   4   4     5133.74     4752.60    154.68 o 
  -4   4   4     1563.45     1546.12     50.17 o 
  -3   4   4     3590.32     3577.81    101.08 o 
  -2   4   4     1009.66     1073.80     28.01 o 
  -1   4   4      442.61      397.82     21.48 o 
   0   4   4        3.27       24.07      6.02 o 
   1   4   4       34.55       42.87      4.23 o 
   2   4   4     1137.83     1309.71     23.50 o 
   3   4   4       87.67      130.22     11.34 o 
   4   4   4      368.69      332.19     19.91 o 
   5   4   4     2583.62     2567.42     53.99 o 
   6   4   4      573.19      529.45     37.71 o 
   7   4   4      733.13      780.41     35.64 o 
   8   4   4      258.88      264.76     21.69 o 
   9   4   4      628.28      591.62     40.17 o 
  10   4   4        1.02        6.67     28.80 o 
  11   4   4       89.62      106.74     20.98 o 
 -11   5   4        2.06       30.04     22.92 o 
 -10   5   4      205.92      239.35     28.37 o 
  -9   5   4      656.16      583.73     44.19 o 
  -8   5   4       50.82       24.72     13.26 o 
  -7   5   4      254.40      192.11     17.91 o 
  -6   5   4     2881.48     2931.68     67.14 o 
  -5   5   4     1430.46     1209.07     38.36 o 
  -4   5   4       29.44       36.02      6.47 o 
  -3   5   4     1677.00     1652.38     43.99 o 
  -2   5   4     2949.31     3690.53     49.27 o 
  -1   5   4      230.62      226.32     16.26 o 
   0   5   4      755.49      729.31     11.27 o 
   1   5   4      425.63      513.01     13.52 o 
   2   5   4      476.62      747.66     13.79 o 
   3   5   4     2329.14     2420.59     31.92 o 
   4   5   4     1989.41     1970.75     36.53 o 
   5   5   4     1607.25     1378.87     26.49 o 
   6   5   4     1246.98     1290.89     39.30 o 
   7   5   4      178.17      105.10     17.77 o 
   8   5   4     2650.51     2860.41     60.66 o 
   9   5   4      351.66      286.08     24.30 o 
  10   5   4      300.62      272.03     35.60 o 
  11   5   4       28.14       33.91     15.24 o 
 -11   6   4        7.58       30.04     15.53 o 
 -10   6   4       60.37       73.98     17.04 o 
  -9   6   4      129.53       97.11     17.81 o 
  -8   6   4     2663.28     2830.28    103.48 o 
  -7   6   4     1149.62     1101.17     39.14 o 
  -6   6   4      914.48      870.81     69.40 o 
  -5   6   4     3034.48     3377.09    119.27 o 
  -4   6   4     5491.79     4708.67    125.31 o 
  -3   6   4     1755.07     1482.93     41.55 o 
  -2   6   4      780.35      717.06     19.23 o 
  -1   6   4     3082.84     2795.83     39.70 o 
   0   6   4     2088.05     1991.04     34.13 o 
   1   6   4       86.35       78.74      8.98 o 
   2   6   4     3474.63     2670.90     36.26 o 
   3   6   4     3854.40     3586.75     57.85 o 
   4   6   4      430.95      516.75     39.19 o 
   5   6   4      604.39      527.50     34.20 o 
   6   6   4     3532.87     3794.07    117.05 o 
   7   6   4       14.99       29.48      8.42 o 
   8   6   4      125.87      114.79     17.22 o 
   9   6   4      135.98      141.28     18.03 o 
  10   6   4      184.79      182.08     34.30 o 
  11   6   4       21.45       23.11     10.14 o 
 -11   7   4       10.53       34.68     15.91 o 
 -10   7   4       13.00       40.80     12.96 o 
  -9   7   4     1093.28      999.17     69.63 o 
  -8   7   4      434.12      489.50     43.53 o 
  -7   7   4     3312.76     3446.07    128.54 o 
  -6   7   4      880.53      949.02     38.06 o 
  -5   7   4     3138.34     3540.89    117.85 o 
  -4   7   4       18.15       29.62      6.80 o 
  -3   7   4      151.18      163.79     14.57 o 
  -2   7   4       17.04       23.08      6.80 o 
  -1   7   4     8106.19     7155.34     92.97 o 
   0   7   4      978.43      770.43     14.05 o 
   1   7   4      171.59      155.72     11.69 o 
   2   7   4     2853.81     2468.72     45.84 o 
   3   7   4      759.57      645.18     21.69 o 
   4   7   4     3999.46     4145.71     65.71 o 
   5   7   4     2836.79     2809.63     78.54 o 
   6   7   4      294.98      355.44     24.53 o 
   7   7   4     1064.52     1171.65     38.31 o 
   8   7   4       75.63       95.97     15.90 o 
   9   7   4     1275.12     1146.20     67.16 o 
  10   7   4       99.78      100.73     22.01 o 
  11   7   4       49.29       21.00     23.34 o 
 -10   8   4       21.76        0.00     12.43 o 
  -9   8   4      159.80       69.41     15.34 o 
  -8   8   4     3050.57     3152.20    169.96 o 
  -7   8   4        0.54        6.88      8.02 o 
  -6   8   4     2064.85     1966.44     91.36 o 
  -5   8   4       28.21       62.96     13.88 o 
  -4   8   4     3372.84     3370.30     59.94 o 
  -3   8   4     5122.31     5931.23    142.35 o 
  -2   8   4      278.26      263.16     17.65 o 
  -1   8   4     2150.10     2312.69     41.44 o 
   0   8   4     3417.81     3420.11    106.61 o 
   1   8   4        7.45        2.70      4.92 o 
   2   8   4      563.90      628.21     30.72 o 
   3   8   4      666.38      608.08     41.63 o 
   4   8   4      968.35      787.35     20.68 o 
   5   8   4       40.43       27.72      8.85 o 
   6   8   4      976.94     1065.92     37.68 o 
   7   8   4      379.21      367.27     23.14 o 
   8   8   4        5.83       27.44      9.38 o 
   9   8   4       52.80       19.63     10.58 o 
  10   8   4      515.17      467.78     48.26 o 
 -10   9   4      411.77      375.60     30.95 o 
  -9   9   4      228.36      240.01     24.03 o 
  -8   9   4      144.60      147.41     18.76 o 
  -7   9   4       75.11       76.59     12.70 o 
  -6   9   4      376.04      357.97     27.49 o 
  -5   9   4     1620.40     1491.64     64.02 o 
  -4   9   4      521.55      506.52     32.80 o 
  -3   9   4     1184.97     1146.33     45.32 o 
  -2   9   4     3383.74     3226.00     52.92 o 
  -1   9   4       13.60        0.18      7.91 o 
   0   9   4        3.05       16.68      8.20 o 
   1   9   4     5023.86     5538.48     81.23 o 
   2   9   4        6.14       33.57     12.18 o 
   3   9   4      145.78      111.87     13.68 o 
   4   9   4       43.14       25.09      7.12 o 
   5   9   4     4814.65     4942.89     94.79 o 
   6   9   4      204.32      194.30     18.57 o 
   7   9   4     1590.46     1695.96     59.44 o 
   8   9   4      421.42      361.95     23.47 o 
   9   9   4      841.91      752.62     42.54 o 
  10   9   4        0.53       26.22     13.45 o 
 -10  10   4        2.15       14.39     11.23 o 
  -9  10   4      858.08      891.33     69.18 o 
  -8  10   4      145.36      161.15     22.03 o 
  -7  10   4       20.84       51.64     11.27 o 
  -6  10   4        0.81        4.81      9.23 o 
  -5  10   4      539.49      501.08     32.05 o 
  -4  10   4      358.35      301.54     18.71 o 
  -3  10   4     4523.54     4500.87    100.20 o 
  -2  10   4      146.36      219.94     15.40 o 
  -1  10   4      431.63      520.64     23.72 o 
   0  10   4      476.27      451.78     23.07 o 
   1  10   4     3101.32     3082.34     52.83 o 
   2  10   4      364.57      343.01     21.07 o 
   3  10   4      642.62      555.84     36.16 o 
   4  10   4        5.94        7.67      6.29 o 
   5  10   4     2149.58     2240.85     68.08 o 
   6  10   4      194.98      138.40     15.86 o 
   7  10   4      759.75      960.50     46.22 o 
   8  10   4       20.85       22.47     14.00 o 
   9  10   4      247.72      241.10     21.92 o 
  10  10   4      170.21      121.28     29.97 o 
 -10  11   4      178.26      161.01     20.55 o 
  -9  11   4       15.18       33.68     10.83 o 
  -8  11   4       92.06      100.93     20.11 o 
  -7  11   4      183.81      188.54     21.78 o 
  -6  11   4     1939.34     1939.59    132.30 o 
  -5  11   4      225.55      279.80     20.02 o 
  -4  11   4        6.04       14.00     11.00 o 
  -3  11   4       76.68       70.29      9.92 o 
  -2  11   4     1120.01     1101.37     31.91 o 
  -1  11   4      198.08      223.08     19.42 o 
   0  11   4        4.31        9.65     10.94 o 
   1  11   4     3039.79     2768.83     59.57 o 
   2  11   4        1.88       17.69     11.08 o 
   3  11   4      133.31      135.29     13.57 o 
   4  11   4     1274.87     1344.44     45.87 o 
   5  11   4     1753.46     1819.59     47.39 o 
   6  11   4        2.28       10.72      9.71 o 
   7  11   4        1.57        0.00      8.02 o 
   8  11   4      923.03     1047.57    132.78 o 
   9  11   4      131.65      153.24     18.70 o 
  10  11   4       16.56        9.86     14.93 o 
 -10  12   4       30.18       24.72     18.54 o 
  -9  12   4      568.83      489.43     60.19 o 
  -8  12   4        0.26        0.00     12.17 o 
  -7  12   4        5.17        6.97      8.34 o 
  -6  12   4      149.51      148.12     21.24 o 
  -5  12   4     2114.97     2235.37     68.95 o 
  -4  12   4       52.28       59.74     13.08 o 
  -3  12   4      798.46      858.63     53.16 o 
  -2  12   4      378.74      495.35     30.19 o 
  -1  12   4      228.53      194.85     18.84 o 
   0  12   4       10.53       22.15     13.96 o 
   1  12   4      462.12      473.20     26.11 o 
   2  12   4      404.43      357.56     21.21 o 
   3  12   4       86.66      119.51     11.50 o 
   4  12   4       33.53       37.42     10.37 o 
   5  12   4      435.05      476.79     33.55 o 
   6  12   4      234.34      195.16     22.44 o 
   7  12   4      125.81      145.95     17.01 o 
   8  12   4        7.25       34.54      9.11 o 
   9  12   4      195.79      199.09     23.44 o 
  -9  13   4       40.12       32.56     13.53 o 
  -8  13   4       10.64       28.29     19.53 o 
  -7  13   4      127.22      119.59     21.74 o 
  -6  13   4      377.65      354.12     33.25 o 
  -5  13   4      684.23      652.66     42.49 o 
  -4  13   4        0.23       15.85     10.15 o 
  -3  13   4      153.58      131.34     15.77 o 
  -2  13   4      225.37      321.22     22.32 o 
  -1  13   4     1312.58     1305.35     38.15 o 
   0  13   4      926.03      899.93     46.89 o 
   1  13   4       43.07       59.15     11.21 o 
   2  13   4      361.23      304.96     19.85 o 
   3  13   4       50.75       76.20     19.84 o 
   4  13   4      743.58      672.98     40.93 o 
   5  13   4      455.80      410.21     44.37 o 
   6  13   4      214.35      258.01     21.21 o 
   7  13   4      132.19      126.68     17.55 o 
   8  13   4      588.12      564.49     40.91 o 
   9  13   4       71.81       76.65     13.37 o 
  -9  14   4      154.14      136.34     24.36 o 
  -8  14   4      412.34      387.07     39.36 o 
  -7  14   4        1.66        0.00     17.44 o 
  -6  14   4      122.18      125.30     25.75 o 
  -5  14   4      164.92      115.48     17.34 o 
  -4  14   4      409.83      424.32     33.89 o 
  -3  14   4       67.62       45.69     12.13 o 
  -2  14   4      392.70      395.06     28.39 o 
  -1  14   4      741.56      706.97     45.85 o 
   0  14   4       30.33       45.00     14.52 o 
   1  14   4        1.03       36.42     28.57 o 
   2  14   4     1798.36     1757.65     68.68 o 
   3  14   4       76.78       75.82     12.99 o 
   4  14   4        0.20       14.03      9.95 o 
   5  14   4       28.88       27.99      8.84 o 
   6  14   4     1348.64     1276.59     67.21 o 
   7  14   4        8.55       19.16      6.21 o 
   8  14   4       43.31       38.29     11.78 o 
   9  14   4       79.92       64.56     12.73 o 
  -9  15   4      119.78       76.76     19.58 o 
  -8  15   4       64.47       96.11     21.58 o 
  -7  15   4      296.28      283.80     47.65 o 
  -6  15   4        4.83       15.61     17.00 o 
  -5  15   4     1585.20     1767.61     84.04 o 
  -4  15   4       62.63       45.71     11.20 o 
  -3  15   4      831.78      979.40     40.97 o 
  -2  15   4       45.54       76.21     15.25 o 
  -1  15   4      204.50      207.93     17.12 o 
   0  15   4        1.33        0.00     14.63 o 
   1  15   4       97.36       67.30     15.46 o 
   2  15   4      261.93      267.36     23.86 o 
   3  15   4       24.10       20.89     11.49 o 
   4  15   4       84.03       38.62     16.32 o 
   5  15   4      453.03      478.71     39.43 o 
   6  15   4      542.65      437.66     34.33 o 
   7  15   4      119.77      108.96     16.46 o 
   8  15   4       63.49       40.27     12.69 o 
  -8  16   4      364.54      375.65     44.01 o 
  -7  16   4        0.37        2.44     16.37 o 
  -6  16   4      437.76      468.90     31.09 o 
  -5  16   4       14.70        3.39     12.14 o 
  -4  16   4      640.80      706.16     54.15 o 
  -3  16   4        4.71       11.90     14.10 o 
  -2  16   4        0.55        1.46      7.47 o 
  -1  16   4      392.49      368.40     46.29 o 
   0  16   4      245.83      278.88     28.83 o 
   1  16   4       98.73       64.96     17.57 o 
   2  16   4        3.42       13.00      9.93 o 
   3  16   4      166.43      194.22     20.01 o 
   4  16   4       10.75       11.55     11.81 o 
   5  16   4        7.35       12.50     11.61 o 
   6  16   4      336.26      310.27     24.85 o 
   7  16   4       83.79      111.27     18.84 o 
   8  16   4        7.07       27.51     12.89 o 
  -8  17   4       83.11       52.80     31.54 o 
  -7  17   4       75.68       39.15     16.57 o 
  -6  17   4      108.49      141.84     27.16 o 
  -5  17   4       39.03       14.52     17.13 o 
  -4  17   4       18.55       58.78     13.95 o 
  -3  17   4      154.31      151.51     20.81 o 
  -2  17   4       76.92       46.57     18.34 o 
  -1  17   4      205.84      223.90     32.46 o 
   0  17   4        4.03       28.17     14.91 o 
   1  17   4        9.97       65.54     18.83 o 
   2  17   4       36.17       25.53     14.66 o 
   3  17   4       65.73       49.47     26.72 o 
   4  17   4       39.88       36.45     13.23 o 
   5  17   4      208.23      200.01     26.03 o 
   6  17   4        2.14       19.85     17.09 o 
   7  17   4       51.15       29.27     11.67 o 
   8  17   4       16.94       27.93     15.01 o 
  -7  18   4       64.76       54.65     25.00 o 
  -6  18   4      143.74      135.82     21.50 o 
  -5  18   4      122.21      133.72     19.71 o 
  -4  18   4       16.63       24.64     18.75 o 
  -3  18   4      222.27      239.44     24.42 o 
  -2  18   4        2.97        0.00     19.56 o 
  -1  18   4        2.47        3.85     17.84 o 
   0  18   4      278.07      246.83     37.72 o 
   1  18   4      145.56      186.99     26.92 o 
   2  18   4        0.18        0.00     20.23 o 
   3  18   4        1.05       26.26     12.58 o 
   4  18   4        2.45        4.94     10.90 o 
   5  18   4        1.30       13.01     10.40 o 
   6  18   4      108.26      101.16     20.02 o 
   7  18   4      277.54      231.91     32.29 o 
  -7  19   4       33.73       43.40     23.70 o 
  -6  19   4       95.15       44.00     16.01 o 
  -5  19   4        1.44       41.13     11.18 o 
  -4  19   4       16.17       26.93     17.68 o 
  -3  19   4      154.31      208.81     29.59 o 
  -2  19   4       69.56       89.54     20.88 o 
  -1  19   4       11.09       27.47     11.79 o 
   0  19   4      245.63      249.79     31.74 o 
   1  19   4       46.07       55.72     15.54 o 
   2  19   4       49.47       90.12     19.59 o 
   3  19   4      108.46      129.43     23.16 o 
   4  19   4        9.32       20.65     23.08 o 
   5  19   4      372.72      343.90     32.99 o 
   6  19   4       22.96       24.78     10.36 o 
  -6  20   4       11.53        8.87     16.19 o 
  -5  20   4      234.01      241.01     34.08 o 
  -4  20   4       13.45       15.17     13.18 o 
  -3  20   4      134.03      175.71     37.53 o 
  -2  20   4        5.82       12.73     31.68 o 
  -1  20   4      177.78      161.08     25.59 o 
   0  20   4       75.52       49.37     21.42 o 
   1  20   4       23.09        5.35     18.19 o 
   2  20   4       22.19       25.83     25.51 o 
   3  20   4       97.89      102.20     21.67 o 
   4  20   4       20.68       32.02     18.25 o 
   5  20   4        7.95       30.73     21.54 o 
   6  20   4       11.58       50.18     13.95 o 
  -5  21   4       33.77       15.50     17.29 o 
  -4  21   4        0.59        2.01     15.38 o 
  -3  21   4      110.14      104.78     20.53 o 
  -2  21   4        0.26       18.57     33.85 o 
  -1  21   4        3.89       30.26     17.56 o 
   0  21   4       29.77       37.30     14.75 o 
   1  21   4        0.01       41.57     23.30 o 
   2  21   4       30.97       39.79     34.94 o 
   3  21   4      121.29       60.75     20.74 o 
   4  21   4       43.63       54.77     16.56 o 
   5  21   4        0.23       27.20     15.50 o 
  -4  22   4       33.15       82.56     24.75 o 
  -3  22   4        5.14       22.91     23.46 o 
  -2  22   4       29.23       25.53     20.43 o 
  -1  22   4      192.47      167.30     27.88 o 
   0  22   4        0.32       12.08     16.11 o 
   1  22   4       31.96        0.00     15.97 o 
   2  22   4       70.19       83.93     21.02 o 
   3  22   4        0.72       16.04     20.62 o 
   4  22   4        7.66       33.94     14.45 o 
  -3  23   4       53.87       71.66     21.93 o 
  -2  23   4      181.82      171.71     44.01 o 
  -1  23   4       12.66        0.00     18.13 o 
   0  23   4        7.15       26.04     19.73 o 
   1  23   4        1.09       22.31     22.18 o 
   2  23   4       33.51       46.07     18.20 o 
   3  23   4        4.45       25.84     27.32 o 
 -11   0   5       19.02      105.20     46.39 o 
  -9   0   5      802.43      892.31     99.59 o 
  -7   0   5      141.33      135.45     24.41 o 
  -5   0   5     5270.60     5631.34    247.78 o 
  -3   0   5     2488.88     1890.06     87.28 o 
  -1   0   5     6453.46     5955.33    159.93 o 
   1   0   5    16051.42    17048.12    299.18 o 
   3   0   5    23833.84    26354.17    835.21 o 
   5   0   5     1781.45     1864.72     57.06 o 
   7   0   5      112.13      194.26     40.46 o 
   9   0   5      784.57      764.93     83.13 o 
  11   0   5        5.26       44.52     20.08 o 
 -11   1   5       38.96       80.96     17.88 o 
 -10   1   5     1584.50     1605.29    159.05 o 
  -9   1   5       86.34      112.39     20.27 o 
  -8   1   5       73.05       71.23     15.36 o 
  -7   1   5      295.35      257.40     34.02 o 
  -6   1   5     2110.11     1925.19     58.24 o 
  -5   1   5      613.26      515.77     33.01 o 
  -4   1   5      548.22      461.58     29.45 o 
  -3   1   5      889.50      987.20     61.13 o 
  -2   1   5     3248.12     3211.65     92.50 o 
  -1   1   5    12953.89    13936.46    265.74 o 
   0   1   5    24354.70    25149.89    608.04 o 
   1   1   5     2863.53     2789.97     58.09 o 
   2   1   5     8175.51     8644.15    149.19 o 
   3   1   5       81.24       31.65     11.78 o 
   4   1   5    13711.69    15332.45    300.82 o 
   5   1   5     6212.86     5857.90     90.45 o 
   6   1   5     1003.25      901.10     35.09 o 
   7   1   5      216.45      180.43     16.68 o 
   8   1   5     2274.24     2371.15     89.60 o 
   9   1   5      494.97      531.51     40.99 o 
  10   1   5      151.62      183.01     30.17 o 
  11   1   5       10.49       15.01     12.93 o 
 -11   2   5       11.39       46.32     16.15 o 
 -10   2   5      165.69      250.85     34.83 o 
  -9   2   5      316.27      351.91     31.44 o 
  -8   2   5     1010.04      857.98     61.84 o 
  -7   2   5      888.52      922.13     78.69 o 
  -6   2   5      489.92      482.79     40.50 o 
  -5   2   5     3721.94     3384.66    103.76 o 
  -4   2   5     1904.47     1730.34     59.16 o 
  -3   2   5      233.90      284.25     21.17 o 
  -2   2   5    11490.42    11151.33    194.52 o 
  -1   2   5        0.00       18.92      8.83 o 
   0   2   5     6258.99     6484.59    141.04 o 
   1   2   5     2070.85     1836.14     26.26 o 
   2   2   5     3888.63     3759.73     44.18 o 
   3   2   5        2.34        5.74      8.11 o 
   4   2   5      435.94      460.28     21.36 o 
   5   2   5      406.73      290.73     17.98 o 
   6   2   5     3041.92     2960.18     49.92 o 
   7   2   5       21.76       14.33     11.42 o 
   8   2   5       96.29      100.48     15.41 o 
   9   2   5      356.14      375.92     32.35 o 
  10   2   5      184.31      145.20     24.68 o 
  11   2   5        3.56        7.68     23.06 o 
 -11   3   5      124.31      111.70     23.16 o 
 -10   3   5      169.86      161.11     26.98 o 
  -9   3   5      688.72      707.08     52.19 o 
  -8   3   5       19.43       36.98     10.60 o 
  -7   3   5     1033.35      927.64     70.46 o 
  -6   3   5     1400.15     1657.00     54.79 o 
  -5   3   5     4362.59     4445.48    135.59 o 
  -4   3   5      975.22      655.55     48.21 o 
  -3   3   5     5232.57     5944.89    223.42 o 
  -2   3   5      150.92      140.81      8.74 o 
  -1   3   5    12656.88    12091.07    214.19 o 
   0   3   5     1767.49     1745.55     25.57 o 
   1   3   5     6785.87     6457.86     93.62 o 
   2   3   5     3803.86     3673.77     42.97 o 
   3   3   5     2339.48     2310.31     37.17 o 
   4   3   5     3039.89     3190.07     62.28 o 
   5   3   5     4652.31     5461.16     81.83 o 
   6   3   5      941.99      901.35     42.26 o 
   7   3   5      282.08      262.06     28.59 o 
   8   3   5      704.68      639.25     47.91 o 
   9   3   5     1495.19     1632.89     59.96 o 
  10   3   5       52.27       11.20     15.74 o 
  11   3   5       25.67       55.28     15.55 o 
 -11   4   5        0.04       29.54     14.49 o 
 -10   4   5      165.75      111.07     22.44 o 
  -9   4   5      108.68       83.95     30.08 o 
  -8   4   5     1969.52     2682.92    103.51 o 
  -7   4   5      109.91       99.49     17.59 o 
  -6   4   5     3582.52     3782.18    147.60 o 
  -5   4   5      541.97      515.24     32.50 o 
  -4   4   5     3632.66     3551.75     83.91 o 
  -3   4   5     1698.43     1561.62     59.68 o 
  -2   4   5     3866.94     3702.01    110.23 o 
  -1   4   5      372.32      426.39     30.01 o 
   0   4   5      108.15      101.19      8.28 o 
   1   4   5      188.37      115.37     12.41 o 
   2   4   5     5836.08     5873.57     68.03 o 
   3   4   5      634.99      825.26     25.17 o 
   4   4   5      286.07      245.52     23.84 o 
   5   4   5      913.04     1032.83     23.36 o 
   6   4   5      976.40     1038.33     27.53 o 
   7   4   5       25.61       29.44      9.30 o 
   8   4   5      322.46      241.66     22.06 o 
   9   4   5       12.55       38.37     19.80 o 
  10   4   5      351.56      422.81     35.07 o 
  11   4   5       10.44        3.70     13.85 o 
 -11   5   5       35.68       32.01     18.25 o 
 -10   5   5       97.86       79.30     18.89 o 
  -9   5   5      880.87      765.74     57.56 o 
  -8   5   5       26.76       18.61     12.10 o 
  -7   5   5      891.98      871.98     68.23 o 
  -6   5   5      895.33      855.89     73.86 o 
  -5   5   5      758.49      693.60     34.34 o 
  -4   5   5      403.25      301.44     28.90 o 
  -3   5   5      674.78      663.82     41.46 o 
  -2   5   5     6898.29     6210.03    136.77 o 
  -1   5   5     4378.69     4339.49    103.61 o 
   0   5   5      210.84      210.20     13.90 o 
   1   5   5     1405.98     1548.70     30.36 o 
   2   5   5       16.29        0.00      9.61 o 
   3   5   5     1401.96     1138.24     37.73 o 
   4   5   5     1344.39     1003.69     40.39 o 
   5   5   5     1798.11     1910.59     55.00 o 
   6   5   5      475.95      468.58     32.11 o 
   7   5   5       23.68       30.82     14.46 o 
   8   5   5      892.50      712.91     47.20 o 
   9   5   5      648.92      618.67     51.68 o 
  10   5   5        0.74       34.26     11.29 o 
  11   5   5        2.31       18.49     17.45 o 
 -11   6   5       56.08       84.95     19.74 o 
 -10   6   5       37.71       38.72     15.64 o 
  -9   6   5      559.47      583.90     44.56 o 
  -8   6   5     1879.47     1922.57     67.22 o 
  -7   6   5       25.36       24.70     12.46 o 
  -6   6   5     1001.22     1026.85     74.26 o 
  -5   6   5     3132.20     3465.41    106.71 o 
  -4   6   5     2602.81     2495.93    103.59 o 
  -3   6   5      519.05      305.36     24.84 o 
  -2   6   5      420.33      346.30     20.19 o 
  -1   6   5     2174.09     2018.14     40.97 o 
   0   6   5     1400.94     1453.66     39.03 o 
   1   6   5     1538.28     1408.17     29.67 o 
   2   6   5      493.37      502.38     22.72 o 
   3   6   5     3470.89     3425.31     57.33 o 
   4   6   5       32.79        8.57     10.22 o 
   5   6   5     1048.45     1084.52     60.73 o 
   6   6   5      175.85      158.46     16.50 o 
   7   6   5      258.13      248.01     23.11 o 
   8   6   5       20.94        0.86     14.26 o 
   9   6   5       60.59       23.25     11.01 o 
  10   6   5      140.73      118.78     24.68 o 
  11   6   5       19.74        7.35     11.73 o 
 -11   7   5        1.31       16.97     15.02 o 
 -10   7   5      303.60      353.30     34.46 o 
  -9   7   5       54.40       19.15     24.04 o 
  -8   7   5      170.93      197.99     24.62 o 
  -7   7   5        0.53       10.02     11.86 o 
  -6   7   5     1641.37     1767.22     70.42 o 
  -5   7   5     1029.30     1007.73     33.57 o 
  -4   7   5      163.48      253.39     18.89 o 
  -3   7   5     1303.95     1352.03     41.71 o 
  -2   7   5     5306.18     5523.09    116.25 o 
  -1   7   5     2214.44     2172.20     51.62 o 
   0   7   5     2981.86     2488.34     62.03 o 
   1   7   5     5587.93     5432.73    102.62 o 
   2   7   5     4428.96     4828.29    119.23 o 
   3   7   5     2085.58     2403.49     43.47 o 
   4   7   5     3682.18     3870.24     63.46 o 
   5   7   5     1788.40     1827.06     36.03 o 
   6   7   5     1890.66     1951.95     36.46 o 
   7   7   5      237.38      206.90     19.58 o 
   8   7   5     1689.73     1760.30     67.45 o 
   9   7   5      145.96      139.08     19.83 o 
  10   7   5       97.77      149.72     27.85 o 
 -10   8   5       14.19        5.94      9.29 o 
  -9   8   5      414.57      440.22     54.16 o 
  -8   8   5      108.67       50.07     11.53 o 
  -7   8   5       91.43       78.66     18.37 o 
  -6   8   5      147.53      104.61     15.27 o 
  -5   8   5     3927.91     3972.78    149.28 o 
  -4   8   5      481.27      528.74     31.89 o 
  -3   8   5      524.77      523.54     26.06 o 
  -2   8   5      565.98      571.63     36.60 o 
  -1   8   5      105.69      122.93      9.04 o 
   0   8   5      311.44      237.99     21.11 o 
   1   8   5     1979.94     1592.29     31.30 o 
   2   8   5     1207.37     1373.74     27.00 o 
   3   8   5     1693.19     1856.71     39.06 o 
   4   8   5      189.42      201.57     14.96 o 
   5   8   5     1115.54     1142.34     32.98 o 
   6   8   5       11.03       23.02     10.40 o 
   7   8   5       68.02       98.33     14.18 o 
   8   8   5       41.92       42.72      9.50 o 
   9   8   5      373.19      408.71     33.22 o 
  10   8   5        0.11        0.00     16.74 o 
 -10   9   5      111.14       73.89     17.14 o 
  -9   9   5      103.38       58.77     15.85 o 
  -8   9   5        8.26       10.59     12.80 o 
  -7   9   5     1726.40     1751.32    112.08 o 
  -6   9   5      285.79      235.47     21.90 o 
  -5   9   5       17.93       27.34      8.87 o 
  -4   9   5        9.51        3.89     10.28 o 
  -3   9   5      122.51       71.63     10.16 o 
  -2   9   5       88.36       94.93      8.08 o 
  -1   9   5     2108.92     2247.11     49.58 o 
   0   9   5      111.20      119.71     10.45 o 
   1   9   5       74.66       43.78     16.02 o 
   2   9   5     2535.41     2853.08     53.66 o 
   3   9   5      258.72      353.08     25.29 o 
   4   9   5     3234.36     3245.55     58.64 o 
   5   9   5       24.61       37.07      9.88 o 
   6   9   5      404.52      363.20     25.06 o 
   7   9   5      113.18      128.22     16.47 o 
   8   9   5      412.94      361.56     30.90 o 
   9   9   5      206.78      171.41     28.72 o 
  10   9   5       56.05       49.12     18.42 o 
 -10  10   5       45.19       20.69     27.36 o 
  -9  10   5      363.78      294.94     33.19 o 
  -8  10   5      660.25      677.81     52.47 o 
  -7  10   5        6.71       26.60     13.79 o 
  -6  10   5      605.46      519.85     38.39 o 
  -5  10   5     1799.62     1938.69     75.60 o 
  -4  10   5     1643.88     1423.03     37.51 o 
  -3  10   5        1.53       25.28      8.32 o 
  -2  10   5     1960.44     1911.79     42.84 o 
  -1  10   5     1536.01     1329.11     28.64 o 
   0  10   5      261.58      286.08     20.61 o 
   1  10   5      428.89      352.35     23.92 o 
   2  10   5     4736.91     4812.89     76.94 o 
   3  10   5      350.95      283.46     18.06 o 
   4  10   5        2.08        6.16      7.28 o 
   5  10   5      630.84      591.19     38.39 o 
   6  10   5      915.20      878.99     62.21 o 
   7  10   5       24.50        4.86     10.33 o 
   8  10   5        4.29        3.26      9.23 o 
   9  10   5      293.79      227.31     23.83 o 
  10  10   5      251.16      243.59     27.32 o 
 -10  11   5       36.67       29.50     13.43 o 
  -9  11   5       83.81       87.61     21.05 o 
  -8  11   5       37.60       31.77     16.40 o 
  -7  11   5      343.38      365.41     29.92 o 
  -6  11   5        1.21       13.07      9.47 o 
  -5  11   5      142.65      188.15     17.84 o 
  -4  11   5       20.63       22.60     15.57 o 
  -3  11   5      773.73      815.00     43.93 o 
  -2  11   5      644.93      674.30     28.39 o 
  -1  11   5      232.15      224.05     14.11 o 
   0  11   5     2264.98     2072.50     85.06 o 
   1  11   5     2711.62     2896.69     65.09 o 
   2  11   5       86.44       92.23     13.86 o 
   3  11   5      460.50      375.01     28.18 o 
   4  11   5      915.94     1112.98     39.87 o 
   5  11   5      576.53      551.34     38.80 o 
   6  11   5       19.77       18.35     11.12 o 
   7  11   5        1.17       17.90     10.98 o 
   8  11   5       66.50       73.56     16.13 o 
   9  11   5      537.36      398.57     30.15 o 
  10  11   5       83.34       70.60     20.97 o 
  -9  12   5       11.56       32.32     11.51 o 
  -8  12   5      511.27      492.62     51.52 o 
  -7  12   5        2.61       11.70      8.93 o 
  -6  12   5      176.48      236.65     17.75 o 
  -5  12   5       26.44       27.97      8.17 o 
  -4  12   5      847.33      807.47     51.44 o 
  -3  12   5       53.37       46.76     10.18 o 
  -2  12   5      159.64      235.06     15.40 o 
  -1  12   5      453.26      331.19     26.56 o 
   0  12   5      901.12      719.88     35.01 o 
   1  12   5       54.50       25.57      7.87 o 
   2  12   5     1852.77     1906.30     42.83 o 
   3  12   5      660.74      795.81     66.61 o 
   4  12   5       36.94       40.05     10.66 o 
   5  12   5        4.17        1.24     11.39 o 
   6  12   5     1170.56     1131.45     43.54 o 
   7  12   5      177.44      149.58     19.90 o 
   8  12   5       54.21       63.24     14.81 o 
   9  12   5        0.01        0.00     11.26 o 
  -9  13   5      138.22      112.48     17.14 o 
  -8  13   5       13.98       19.84      8.53 o 
  -7  13   5       22.60       39.62     21.61 o 
  -6  13   5      706.50      640.76     53.56 o 
  -5  13   5      280.48      290.91     22.60 o 
  -4  13   5        6.23       12.24      5.05 o 
  -3  13   5        0.85       22.28     11.21 o 
  -2  13   5      469.87      352.26     28.06 o 
  -1  13   5       11.03       41.18     16.67 o 
   0  13   5      892.50      995.67     43.36 o 
   1  13   5     1093.52     1137.93     52.01 o 
   2  13   5        1.81        5.33     11.90 o 
   3  13   5      135.90      119.33     15.39 o 
   4  13   5      668.92      686.46     35.11 o 
   5  13   5      609.96      611.71     40.63 o 
   6  13   5      151.64      170.78     16.07 o 
   7  13   5        4.99        4.59     13.33 o 
   8  13   5      104.66      105.15     15.44 o 
   9  13   5      127.99      103.87     17.05 o 
  -9  14   5      207.42      178.41     30.01 o 
  -8  14   5      255.03      261.50     39.28 o 
  -7  14   5      144.60      150.96     28.38 o 
  -6  14   5      423.66      324.52     28.25 o 
  -5  14   5      871.10      981.18     64.01 o 
  -4  14   5      457.00      401.28     29.54 o 
  -3  14   5      990.13      904.71     54.79 o 
  -2  14   5      413.48      478.36     35.99 o 
  -1  14   5      132.92      187.11     19.94 o 
   0  14   5       23.07       40.89     10.19 o 
   1  14   5      295.26      248.44     25.70 o 
   2  14   5      137.70      121.34     19.48 o 
   3  14   5     1884.60     1935.50     49.89 o 
   4  14   5       38.89       27.58     10.64 o 
   5  14   5      304.96      280.58     21.71 o 
   6  14   5      167.68      148.06     18.05 o 
   7  14   5      423.62      407.86     33.16 o 
   8  14   5      105.37      121.36     19.18 o 
   9  14   5       51.12       29.23     10.50 o 
  -8  15   5        2.53       25.53     19.77 o 
  -7  15   5        8.80       25.61     14.16 o 
  -6  15   5      298.27      285.27     30.38 o 
  -5  15   5      132.17      149.48     19.57 o 
  -4  15   5        7.92        0.00     11.13 o 
  -3  15   5        4.47        0.00     12.98 o 
  -2  15   5      503.51      570.09     42.94 o 
  -1  15   5       40.01       44.27     13.18 o 
   0  15   5      155.41      179.05     18.07 o 
   1  15   5      280.92      234.49     24.65 o 
   2  15   5      442.87      445.96     32.62 o 
   3  15   5       11.36       16.20      7.52 o 
   4  15   5      733.31      768.15     40.70 o 
   5  15   5        9.98       19.26      9.85 o 
   6  15   5       27.33       37.45     10.66 o 
   7  15   5        9.63        2.29      9.14 o 
   8  15   5      207.67      202.32     21.59 o 
  -8  16   5        7.43        7.69     15.51 o 
  -7  16   5       59.81       58.40     21.85 o 
  -6  16   5       61.94      102.20     18.86 o 
  -5  16   5      452.45      397.58     33.58 o 
  -4  16   5       65.00       95.87     19.65 o 
  -3  16   5       13.93       17.81     14.80 o 
  -2  16   5     2205.20     2320.52     68.63 o 
  -1  16   5      106.15      164.85     18.13 o 
   0  16   5      432.70      414.84     34.37 o 
   1  16   5      919.73     1234.21     95.64 o 
   2  16   5      364.90      438.57     35.03 o 
   3  16   5      226.94      187.45     22.97 o 
   4  16   5       87.24       62.74     14.28 o 
   5  16   5      114.84       84.51     15.03 o 
   6  16   5      118.11      143.77     19.68 o 
   7  16   5       93.54      108.66     23.62 o 
   8  16   5       85.98       49.19     13.73 o 
  -8  17   5        8.66        3.07     23.08 o 
  -7  17   5      401.90      389.38     37.08 o 
  -6  17   5       35.18        9.84     31.26 o 
  -5  17   5       15.52       21.44     15.96 o 
  -4  17   5        0.77        0.00     10.20 o 
  -3  17   5      220.01      235.58     24.82 o 
  -2  17   5       14.89       12.02      8.60 o 
  -1  17   5      419.64      479.17     37.50 o 
   0  17   5        2.45       10.46     16.78 o 
   1  17   5       95.67      172.93     26.11 o 
   2  17   5       47.62      102.46     25.28 o 
   3  17   5        4.28        4.91     12.11 o 
   4  17   5        1.92        3.91      9.67 o 
   5  17   5       36.50       28.28     10.12 o 
   6  17   5      253.69      236.95     29.31 o 
   7  17   5       96.13       59.73     15.94 o 
  -7  18   5        3.98       13.84      9.91 o 
  -6  18   5        0.30       21.24     16.98 o 
  -5  18   5      283.74      313.12     29.73 o 
  -4  18   5      446.79      374.49     43.67 o 
  -3  18   5       84.34       71.93     14.88 o 
  -2  18   5      810.98      773.05     65.04 o 
  -1  18   5       52.38       25.31     15.07 o 
   0  18   5      490.54      480.80     38.22 o 
   1  18   5        8.42       22.41     15.44 o 
   2  18   5      406.06      408.80     40.92 o 
   3  18   5        2.57       17.84     18.22 o 
   4  18   5        1.16       14.96     13.84 o 
   5  18   5       15.08        4.33     20.89 o 
   6  18   5      241.15      237.51     27.84 o 
   7  18   5        0.26       21.59     10.71 o 
  -6  19   5       28.03       51.06     22.66 o 
  -5  19   5        1.01        0.00     10.29 o 
  -4  19   5       27.75       23.99     19.83 o 
  -3  19   5      134.06      117.58     20.63 o 
  -2  19   5      160.10      192.92     26.91 o 
  -1  19   5        7.96        0.00     15.98 o 
   0  19   5        4.75       12.95     29.28 o 
   1  19   5      163.23      157.66     27.18 o 
   2  19   5      194.64      207.36     30.65 o 
   3  19   5       81.96       99.93     20.73 o 
   4  19   5        0.60       23.45     14.83 o 
   5  19   5      107.91      111.04     23.92 o 
   6  19   5       50.78       33.56     15.18 o 
  -6  20   5        1.74       15.68     19.37 o 
  -5  20   5       29.41       22.69     14.07 o 
  -4  20   5       79.16       79.29     19.12 o 
  -3  20   5       94.40       91.91     17.92 o 
  -2  20   5        0.30        0.00     21.96 o 
  -1  20   5       91.53       82.46     29.85 o 
   0  20   5       29.61       50.98     29.85 o 
   1  20   5       96.01      118.47     26.67 o 
   2  20   5      107.60      129.75     24.96 o 
   3  20   5       80.01       53.24     23.85 o 
   4  20   5       73.30       69.49     25.40 o 
   5  20   5        2.82       30.06     14.61 o 
   6  20   5      154.91      186.41     24.62 o 
  -5  21   5        6.44       28.67     22.31 o 
  -4  21   5        6.39       41.73     17.64 o 
  -3  21   5       12.17       22.51     28.64 o 
  -2  21   5       79.46       23.43     19.18 o 
  -1  21   5       39.72        5.01     15.58 o 
   0  21   5       43.53       58.19     17.80 o 
   1  21   5      129.06      156.81     25.74 o 
   2  21   5        0.62       15.83     26.27 o 
   3  21   5        2.97        0.00     16.19 o 
   4  21   5       14.60       15.47     12.68 o 
   5  21   5       77.05       64.02     43.06 o 
  -4  22   5       24.24       35.97     34.53 o 
  -3  22   5      126.92      125.60     21.52 o 
  -2  22   5        1.29       32.30     27.57 o 
  -1  22   5       46.53       41.66     17.50 o 
   0  22   5        4.77       14.46     21.38 o 
   1  22   5       66.87       78.02     23.95 o 
   2  22   5       25.47       10.61     23.87 o 
   3  22   5       91.54      118.36     28.83 o 
   4  22   5        0.63        0.00     23.56 o 
  -2  23   5        4.47       27.13     26.31 o 
  -1  23   5       21.99       39.90     16.19 o 
   0  23   5       24.17       24.39     32.00 o 
   1  23   5       48.44       39.23     16.13 o 
   2  23   5        2.66       16.80     13.84 o 
 -10   0   6     1014.59     1009.99    130.84 o 
  -8   0   6      245.80      223.87     36.51 o 
  -6   0   6      548.85      602.21     77.82 o 
  -4   0   6       36.94       79.33     35.10 o 
  -2   0   6     3368.66     3548.23    170.71 o 
   0   0   6      672.31      794.86     48.82 o 
   2   0   6    11149.02    11381.29    142.06 o 
   4   0   6      587.89      504.00     72.60 o 
   6   0   6     2409.61     2667.02    154.13 o 
   8   0   6      433.80      512.72     70.26 o 
  10   0   6        0.94        8.64     52.82 o 
 -11   1   6      397.82      347.85     34.49 o 
 -10   1   6      179.74      173.40     26.12 o 
  -9   1   6     1528.55     1738.99     69.79 o 
  -8   1   6        4.07        0.00     19.43 o 
  -7   1   6      816.57      728.46     51.08 o 
  -6   1   6      211.13      203.49     26.64 o 
  -5   1   6      810.80      666.52     74.25 o 
  -4   1   6      446.24      445.99     30.48 o 
  -3   1   6      467.34      464.37     26.80 o 
  -2   1   6      813.10      601.55     29.37 o 
  -1   1   6       66.70       69.05      7.44 o 
   0   1   6       84.38       43.02     17.58 o 
   1   1   6     5772.18     6096.60    103.23 o 
   2   1   6     2509.63     2599.00     37.37 o 
   3   1   6     2948.83     2793.56     59.21 o 
   4   1   6     1419.02     1310.05     54.03 o 
   5   1   6     6774.07     7278.28    146.82 o 
   6   1   6       74.35       38.10     10.85 o 
   7   1   6       67.79       64.47     17.20 o 
   8   1   6      196.34      209.74     27.78 o 
   9   1   6     1042.16     1389.77    151.23 o 
  10   1   6        4.29        1.59     14.16 o 
  11   1   6        0.20       22.39     13.27 o 
 -11   2   6       78.06       48.40     14.57 o 
 -10   2   6      414.93      477.24     38.95 o 
  -9   2   6      924.94      992.48     87.94 o 
  -8   2   6       50.07       77.86     20.03 o 
  -7   2   6      159.25      216.26     19.77 o 
  -6   2   6      292.23      271.70     22.94 o 
  -5   2   6      728.51      759.26     73.84 o 
  -4   2   6     2389.40     2107.24     62.68 o 
  -3   2   6     1159.04      896.96     35.30 o 
  -2   2   6     4768.42     4556.46     57.82 o 
  -1   2   6      391.06      363.71     25.36 o 
   0   2   6      680.59      735.76     21.18 o 
   1   2   6     8762.21     9328.77    298.38 o 
   2   2   6     4499.62     4161.46     48.87 o 
   3   2   6     2818.24     2508.93     57.59 o 
   4   2   6     4880.01     5812.08    117.12 o 
   5   2   6     3270.57     3239.76     85.87 o 
   6   2   6      335.05      303.14     25.16 o 
   7   2   6        3.48        0.00     27.20 o 
   8   2   6      513.62      526.56     38.74 o 
   9   2   6       56.35       30.41     22.68 o 
  10   2   6       15.13       52.72     17.10 o 
  11   2   6       28.76       32.55     14.19 o 
 -11   3   6       26.08       42.32     21.69 o 
 -10   3   6      928.16      904.21     74.89 o 
  -9   3   6      643.95      584.20     38.63 o 
  -8   3   6      138.87      110.51     16.59 o 
  -7   3   6      312.57      297.04     26.56 o 
  -6   3   6     1142.72     1280.09     88.42 o 
  -5   3   6      476.91      449.08     34.38 o 
  -4   3   6     2676.90     2254.60     77.38 o 
  -3   3   6      319.69      631.04     44.19 o 
  -2   3   6     4163.20     4002.74     79.77 o 
  -1   3   6       12.53       29.32      7.21 o 
   0   3   6     2324.58     2661.66     58.04 o 
   1   3   6     2763.79     2979.42     36.61 o 
   2   3   6     4243.23     4109.28     47.80 o 
   3   3   6     3960.05     4585.83     72.01 o 
   4   3   6    18527.32    20158.51    193.50 o 
   5   3   6       18.83       37.20      8.63 o 
   6   3   6      744.55      817.29     47.69 o 
   7   3   6       13.66       21.71     12.15 o 
   8   3   6     1149.59     1289.97     76.29 o 
   9   3   6       83.76       58.38     19.84 o 
  10   3   6      101.12       89.50     20.26 o 
  11   3   6        4.42        8.19     13.50 o 
 -11   4   6      146.82      113.37     22.51 o 
 -10   4   6       15.69       12.12     21.20 o 
  -9   4   6     1441.27     1440.99     97.96 o 
  -8   4   6      127.05       77.67     42.59 o 
  -7   4   6      386.72      368.06     27.00 o 
  -6   4   6       59.05       43.12     11.66 o 
  -5   4   6     2224.29     1828.43     76.39 o 
  -4   4   6       18.54       59.42     14.28 o 
  -3   4   6      480.34      435.75     41.48 o 
  -2   4   6       12.66        0.00     11.24 o 
  -1   4   6      670.25      656.63     14.72 o 
   0   4   6     3265.71     3493.51     53.38 o 
   1   4   6    15296.75    15323.32    170.87 o 
   2   4   6     4212.35     4684.71     55.80 o 
   3   4   6      563.22      465.47     25.29 o 
   4   4   6      325.59      280.59     28.29 o 
   5   4   6     3380.50     3490.60     68.22 o 
   6   4   6      456.00      444.90     38.48 o 
   7   4   6       37.40       53.22     12.04 o 
   8   4   6       60.26        7.40     19.01 o 
   9   4   6       67.65       66.76     18.68 o 
  10   4   6        0.02        0.00     14.80 o 
  11   4   6        5.16       23.69     15.98 o 
 -11   5   6       74.59       71.48     18.22 o 
 -10   5   6      492.72      456.12     41.12 o 
  -9   5   6       18.30        2.32     13.39 o 
  -8   5   6      526.29      533.87     39.52 o 
  -7   5   6       21.44       31.62      9.43 o 
  -6   5   6     1331.20     1392.56     75.53 o 
  -5   5   6      129.65      194.19     27.88 o 
  -4   5   6     2652.68     2942.19     98.48 o 
  -3   5   6      339.15      291.67     21.39 o 
  -2   5   6     1067.79     1041.59     48.90 o 
  -1   5   6     4595.58     4444.31     84.37 o 
   0   5   6     7959.07     7147.52     93.66 o 
   1   5   6     1043.72     1056.00     20.96 o 
   2   5   6     2489.70     2884.68     49.48 o 
   3   5   6        7.97       12.21      5.63 o 
   4   5   6    11562.84    12153.29    188.62 o 
   5   5   6      505.22      367.54     19.01 o 
   6   5   6     1067.87     1048.74     52.38 o 
   7   5   6      115.80      114.30     17.67 o 
   8   5   6      837.16      898.22     77.25 o 
   9   5   6       24.44       29.51     14.02 o 
  10   5   6      222.94      248.37     24.56 o 
 -11   6   6       27.06       40.99     19.12 o 
 -10   6   6       48.42       50.80     24.97 o 
  -9   6   6      368.26      428.36     47.74 o 
  -8   6   6     1750.43     1879.30     99.39 o 
  -7   6   6       27.60       11.51     12.46 o 
  -6   6   6      123.27       83.86     14.95 o 
  -5   6   6     1265.76     1493.58     43.84 o 
  -4   6   6      993.01     1101.75     57.37 o 
  -3   6   6       16.85       11.75      9.56 o 
  -2   6   6     1603.21     1249.59     34.00 o 
  -1   6   6      315.83      312.87     27.34 o 
   0   6   6     1685.28     1745.84     43.08 o 
   1   6   6     3628.07     3597.22     60.55 o 
   2   6   6     4650.97     5355.98     66.75 o 
   3   6   6      182.38      273.73     23.77 o 
   4   6   6     1291.80     1175.61     34.36 o 
   5   6   6      566.82      592.84     42.19 o 
   6   6   6     1524.78     1394.05     42.58 o 
   7   6   6      151.34      177.04     18.39 o 
   8   6   6        0.88       21.98     11.64 o 
   9   6   6       16.32        1.41     17.90 o 
  10   6   6       36.01       39.43     13.84 o 
 -10   7   6       61.87       48.78     16.72 o 
  -9   7   6     1494.90     1646.89     75.92 o 
  -8   7   6      217.48      210.93     24.44 o 
  -7   7   6      814.48      829.55     64.60 o 
  -6   7   6      376.99      426.80     32.25 o 
  -5   7   6      838.00      799.14     61.03 o 
  -4   7   6      642.53      463.50     38.33 o 
  -3   7   6      276.58      279.09     20.05 o 
  -2   7   6        1.53        0.00      9.10 o 
  -1   7   6     7174.52     7271.17     98.71 o 
   0   7   6     2427.89     2615.86     44.75 o 
   1   7   6     9500.72     8927.12    133.60 o 
   2   7   6     3018.16     3150.52     52.39 o 
   3   7   6     6320.53     6426.07    106.37 o 
   4   7   6     4130.29     4313.35     76.03 o 
   5   7   6     3813.82     4007.44     91.03 o 
   6   7   6        1.11        0.23      8.62 o 
   7   7   6      245.98      164.31     18.11 o 
   8   7   6      114.56      124.24     18.13 o 
   9   7   6      264.78      306.12     33.31 o 
  10   7   6        0.38       29.72     21.77 o 
 -10   8   6      155.37      146.94     23.08 o 
  -9   8   6      144.80      115.15     17.70 o 
  -8   8   6     1361.82     1335.43    101.70 o 
  -7   8   6     1013.15      830.44     65.62 o 
  -6   8   6      507.41      570.28     57.14 o 
  -5   8   6       62.91       41.62     13.06 o 
  -4   8   6      830.06      623.70     47.94 o 
  -3   8   6      738.16      795.79     29.23 o 
  -2   8   6      174.23      187.80     14.20 o 
  -1   8   6     2917.91     3248.87     80.43 o 
   0   8   6      578.17      556.62     35.46 o 
   1   8   6     2289.26     2131.24     46.86 o 
   2   8   6     4041.56     3558.78     61.32 o 
   3   8   6     1410.54     1399.72     36.79 o 
   4   8   6        0.29        8.19     11.24 o 
   5   8   6       10.01       25.74     10.29 o 
   6   8   6     1739.31     2097.57     49.00 o 
   7   8   6     1180.77     1177.78     51.85 o 
   8   8   6       87.58       69.03     13.71 o 
   9   8   6        4.86       14.31     13.52 o 
  10   8   6        8.98       17.67     11.03 o 
 -10   9   6       27.15       44.23     16.94 o 
  -9   9   6      500.73      488.73     68.43 o 
  -8   9   6      107.29       79.11     18.63 o 
  -7   9   6      496.67      560.17     39.37 o 
  -6   9   6       78.56      143.50     23.98 o 
  -5   9   6      544.42      560.73     38.44 o 
  -4   9   6      350.70      299.74     24.87 o 
  -3   9   6      474.03      554.39     30.07 o 
  -2   9   6       21.87        0.00      9.41 o 
  -1   9   6     2274.48     2108.13     49.42 o 
   0   9   6     3082.61     3278.62     69.28 o 
   1   9   6     2468.65     2498.50     54.44 o 
   2   9   6     1233.29     1394.64     37.40 o 
   3   9   6      739.78      704.34     28.20 o 
   4   9   6       15.44       34.38      9.42 o 
   5   9   6     3405.13     3433.38     66.85 o 
   6   9   6       69.96       36.87     15.07 o 
   7   9   6       21.97       22.14      8.72 o 
   8   9   6        1.22        0.00     15.50 o 
   9   9   6      520.43      569.18     38.19 o 
  10   9   6       31.27       21.63     13.43 o 
 -10  10   6      200.61      170.01     22.75 o 
  -9  10   6      342.18      399.97     35.92 o 
  -8  10   6       74.04       65.17     14.71 o 
  -7  10   6      678.30      656.77     48.34 o 
  -6  10   6     1054.13     1082.66     57.50 o 
  -5  10   6      353.34      276.19     21.40 o 
  -4  10   6       31.24       23.55      7.38 o 
  -3  10   6      218.20      131.36      9.23 o 
  -2  10   6      349.02      309.50     21.14 o 
  -1  10   6      982.63      959.32     34.51 o 
   0  10   6      288.05      277.12     21.16 o 
   1  10   6     2791.02     2930.13     62.10 o 
   2  10   6      373.73      427.88     28.31 o 
   3  10   6     5745.82     6627.95    174.58 o 
   4  10   6        1.86        0.00      6.92 o 
   5  10   6      215.97      217.94     20.56 o 
   6  10   6      273.37      275.58     25.20 o 
   7  10   6     1841.01     2078.57     65.00 o 
   8  10   6      319.71      314.79     22.62 o 
   9  10   6      378.06      389.83     29.07 o 
  10  10   6        1.09       15.93     13.36 o 
 -10  11   6      256.93      209.97     24.51 o 
  -9  11   6      121.03      152.71     23.99 o 
  -8  11   6       35.94       30.39     11.20 o 
  -7  11   6        0.02        1.36     22.55 o 
  -6  11   6      132.99      156.52     27.84 o 
  -5  11   6       73.12       50.44     10.88 o 
  -4  11   6      763.71      764.04     43.27 o 
  -3  11   6       52.01       30.03      8.53 o 
  -2  11   6      719.32      707.46     30.18 o 
  -1  11   6       16.35       22.76      7.94 o 
   0  11   6     2217.91     2067.04     54.95 o 
   1  11   6     2552.50     2736.92     59.27 o 
   2  11   6       16.42        0.00      9.80 o 
   3  11   6        0.22        5.02      7.05 o 
   4  11   6     3273.68     3254.71     63.07 o 
   5  11   6      247.39      259.15     21.43 o 
   6  11   6      140.67      173.85     17.21 o 
   7  11   6       63.15       41.32     10.29 o 
   8  11   6      340.84      305.40     33.87 o 
   9  11   6       22.71       38.88     13.07 o 
  -9  12   6      407.75      373.46     34.66 o 
  -8  12   6      135.61       88.24     16.93 o 
  -7  12   6      119.00       91.38     17.90 o 
  -6  12   6       28.72       14.46     18.59 o 
  -5  12   6      129.05      134.67     14.44 o 
  -4  12   6      104.42       97.49     14.37 o 
  -3  12   6      795.19      925.07     47.74 o 
  -2  12   6      622.15      531.55     25.79 o 
  -1  12   6        0.78        0.00      8.34 o 
   0  12   6        1.03       22.22     14.65 o 
   1  12   6      461.50      352.62     25.48 o 
   2  12   6      285.80      368.38     26.39 o 
   3  12   6     1177.55     1099.86     32.81 o 
   4  12   6      150.37      126.20     13.91 o 
   5  12   6      465.55      438.66     31.81 o 
   6  12   6      160.55      111.38     18.54 o 
   7  12   6      651.07      675.65     50.73 o 
   8  12   6      355.28      344.32     26.45 o 
   9  12   6      265.69      282.56     32.99 o 
  -9  13   6       16.80       49.64     14.94 o 
  -8  13   6       44.09       48.50     12.84 o 
  -7  13   6       28.91        0.00     15.78 o 
  -6  13   6      258.46      326.37     38.95 o 
  -5  13   6       47.69       31.85     11.36 o 
  -4  13   6      291.66      303.97     31.55 o 
  -3  13   6        0.07       13.86     13.45 o 
  -2  13   6      167.22      128.22     17.29 o 
  -1  13   6      510.48      539.70     32.22 o 
   0  13   6     2437.03     2510.88     52.27 o 
   1  13   6        5.11        0.00     12.23 o 
   2  13   6      547.81      633.10     33.79 o 
   3  13   6      164.11      155.48     15.61 o 
   4  13   6     2396.02     2607.94     50.25 o 
   5  13   6       71.87       72.86     13.93 o 
   6  13   6       52.70       19.46      9.34 o 
   7  13   6       27.70       36.76     14.21 o 
   8  13   6      137.40      120.59     19.56 o 
   9  13   6       22.88        0.00     23.59 o 
  -9  14   6       84.14       37.50     12.85 o 
  -8  14   6      419.74      490.20     53.38 o 
  -7  14   6       17.65       11.83     26.47 o 
  -6  14   6       42.95       30.10     13.36 o 
  -5  14   6      651.50      616.94     38.47 o 
  -4  14   6       24.37       35.51     13.56 o 
  -3  14   6      215.31      269.99     24.14 o 
  -2  14   6      229.33      224.00     18.85 o 
  -1  14   6        3.06        5.88     11.69 o 
   0  14   6      152.89      140.05     17.02 o 
   1  14   6        4.36        8.88     12.68 o 
   2  14   6     2220.25     2295.46     80.29 o 
   3  14   6       31.06       19.98     11.08 o 
   4  14   6      667.40      738.35     42.23 o 
   5  14   6       38.96       29.22      7.90 o 
   6  14   6      508.71      598.94     39.91 o 
   7  14   6        2.25       15.64      8.64 o 
   8  14   6       34.40        7.92     12.51 o 
  -8  15   6       36.80       24.53     13.90 o 
  -7  15   6       33.20       67.06     19.68 o 
  -6  15   6       41.38       21.12     21.22 o 
  -5  15   6       18.79       25.05     11.28 o 
  -4  15   6       70.85       62.60     14.09 o 
  -3  15   6       83.75       93.78     16.73 o 
  -2  15   6      284.16      334.45     32.04 o 
  -1  15   6      475.83      401.70     25.98 o 
   0  15   6     1162.62      951.00     70.21 o 
   1  15   6      174.35      225.19     21.54 o 
   2  15   6        0.64        0.00      7.12 o 
   3  15   6      263.82      241.33     19.46 o 
   4  15   6       35.75       33.09     12.59 o 
   5  15   6      415.31      364.95     27.79 o 
   6  15   6       23.18       33.66     10.63 o 
   7  15   6       70.21       51.64     12.51 o 
   8  15   6        7.46       16.73     13.45 o 
  -8  16   6      194.83      239.94     33.69 o 
  -7  16   6        1.68        0.00     22.02 o 
  -6  16   6       15.28       21.22     10.21 o 
  -5  16   6      112.10      179.84     23.62 o 
  -4  16   6      218.94      207.24     22.70 o 
  -3  16   6      299.28      273.93     22.63 o 
  -2  16   6       60.81      116.77     20.25 o 
  -1  16   6       25.99       12.29     12.59 o 
   0  16   6        4.16       18.36      9.63 o 
   1  16   6       41.95       44.86     12.18 o 
   2  16   6      404.65      385.01     36.00 o 
   3  16   6      374.04      388.62     30.75 o 
   4  16   6        0.32        0.00      8.34 o 
   5  16   6       43.51       23.22     17.40 o 
   6  16   6      364.07      324.63     31.25 o 
   7  16   6       81.58       51.23     25.33 o 
   8  16   6       11.77       46.62     24.23 o 
  -7  17   6       30.52       77.15     19.64 o 
  -6  17   6       84.34       54.74     20.09 o 
  -5  17   6       16.34        2.01     11.16 o 
  -4  17   6       89.42      102.30     18.73 o 
  -3  17   6       18.84       30.33     10.07 o 
  -2  17   6      433.06      450.11     35.25 o 
  -1  17   6       25.66       11.36     20.23 o 
   0  17   6       19.67       30.17      8.76 o 
   1  17   6      498.87      565.67     47.35 o 
   2  17   6       47.33       82.50     20.36 o 
   3  17   6      191.94      183.81     19.58 o 
   4  17   6       10.67        4.95     19.53 o 
   5  17   6      240.21      221.25     24.38 o 
   6  17   6        7.75        9.26     12.69 o 
   7  17   6       73.09       71.39     15.99 o 
  -7  18   6       32.94       41.77     23.14 o 
  -6  18   6       10.20       39.97     13.78 o 
  -5  18   6       10.70       28.84     13.28 o 
  -4  18   6      101.36      113.50     21.44 o 
  -3  18   6      105.22      115.23     18.75 o 
  -2  18   6       28.24       36.59     11.56 o 
  -1  18   6      121.68      207.62     23.47 o 
   0  18   6       25.40       30.63     15.81 o 
   1  18   6      468.99      582.08     46.98 o 
   2  18   6        8.25       25.54     14.25 o 
   3  18   6      502.11      494.46     67.92 o 
   4  18   6        1.09       12.48     18.67 o 
   5  18   6       38.00       11.27     12.53 o 
   6  18   6       11.77        0.00     10.56 o 
   7  18   6       96.81      106.40     22.50 o 
  -6  19   6       29.99       42.41     30.78 o 
  -5  19   6       75.44       48.67     21.03 o 
  -4  19   6        9.60       24.05      8.50 o 
  -3  19   6      195.81      163.07     20.15 o 
  -2  19   6        6.20       18.48     22.15 o 
  -1  19   6        4.34       21.06     12.52 o 
   0  19   6      192.94      231.86     29.37 o 
   1  19   6       74.92       53.69     26.66 o 
   2  19   6        0.95        0.00     11.95 o 
   3  19   6      148.63      138.94     25.46 o 
   4  19   6      141.01      214.03     26.41 o 
   5  19   6      133.75      123.94     28.74 o 
   6  19   6        2.43       13.37     16.13 o 
  -5  20   6        5.14       13.89      9.60 o 
  -4  20   6       12.74       24.59     15.59 o 
  -3  20   6       11.93       31.64     15.57 o 
  -2  20   6       33.31       54.40     14.96 o 
  -1  20   6      291.20      317.31     36.27 o 
   0  20   6        1.30       23.49     15.71 o 
   1  20   6       84.58       85.63     19.35 o 
   2  20   6       69.38       90.53     20.50 o 
   3  20   6      125.18      141.94     26.92 o 
   4  20   6       16.96       26.21     15.83 o 
   5  20   6       20.84       24.77     12.28 o 
  -5  21   6        0.96        3.21     22.69 o 
  -4  21   6        1.77       13.32     33.95 o 
  -3  21   6      108.30       96.70     21.86 o 
  -2  21   6        0.08        5.26     25.12 o 
  -1  21   6       15.97       39.63     20.40 o 
   0  21   6       30.68       34.73     16.05 o 
   1  21   6        8.13       29.94     17.78 o 
   2  21   6       34.83       22.68     14.33 o 
   3  21   6       39.01       36.43     16.65 o 
   4  21   6       86.51       86.69     20.54 o 
  -3  22   6        7.03       13.42     18.67 o 
  -2  22   6       53.28       76.77     19.06 o 
  -1  22   6        0.01        3.56     23.55 o 
   0  22   6        0.12       13.04     19.69 o 
   1  22   6        4.11        7.59     22.73 o 
   2  22   6      175.59      271.36     35.38 o 
   3  22   6       18.28       27.73     19.63 o 
  -2  23   6        6.35       37.37     19.37 o 
  -1  23   6        2.64        0.00     19.95 o 
   0  23   6       14.22       15.96     12.63 o 
   1  23   6       18.37       36.81     22.18 o 
 -11   0   7       69.95       50.27     31.89 o 
  -9   0   7     2568.78     2737.47     89.18 o 
  -7   0   7       57.21      129.96     30.22 o 
  -5   0   7     1708.34     2118.85    213.48 o 
  -3   0   7       19.28       41.37      6.46 o 
  -1   0   7     3040.63     3461.19     59.20 o 
   1   0   7     3221.50     3306.51     74.17 o 
   3   0   7     5731.02     5521.50    183.70 o 
   5   0   7      509.26      473.39     65.88 o 
   7   0   7      831.93      934.32    104.36 o 
   9   0   7      129.31      132.32     32.57 o 
  11   0   7        9.04       24.85     21.29 o 
 -11   1   7       71.70       44.18     14.68 o 
 -10   1   7      780.41      766.28     68.84 o 
  -9   1   7       37.89       41.96     19.52 o 
  -8   1   7      895.72      888.31     83.44 o 
  -7   1   7       46.25       62.51     27.58 o 
  -6   1   7     1860.49     1943.37     52.81 o 
  -5   1   7        3.17       17.42      8.07 o 
  -4   1   7     8099.06     7648.83    238.31 o 
  -3   1   7     3713.52     3875.90     94.58 o 
  -2   1   7        2.09        0.00      6.57 o 
  -1   1   7        2.79        0.00     10.62 o 
   0   1   7    36318.62    38979.06    721.60 o 
   1   1   7     2219.94     1798.73     26.62 o 
   2   1   7      240.24      255.82     13.49 o 
   3   1   7     3708.13     3794.14     81.31 o 
   4   1   7    17318.92    18297.11    311.88 o 
   5   1   7     4082.57     4190.23    101.45 o 
   6   1   7      275.65      312.82     27.29 o 
   7   1   7        0.47       33.59     15.42 o 
   8   1   7      272.67      351.47     30.51 o 
   9   1   7       70.86       58.29     26.50 o 
  10   1   7      343.33      384.90     39.99 o 
  11   1   7       48.00       57.25     17.97 o 
 -11   2   7        2.00        0.00     19.85 o 
 -10   2   7      269.14      282.11     28.90 o 
  -9   2   7      694.77      700.33     64.29 o 
  -8   2   7      241.14      292.83     26.07 o 
  -7   2   7       62.11       71.40     20.17 o 
  -6   2   7        6.16       16.74     12.66 o 
  -5   2   7      407.94      379.50     28.17 o 
  -4   2   7      328.54      315.34     26.56 o 
  -3   2   7      715.32      758.24     71.83 o 
  -2   2   7      607.37      458.68     14.77 o 
  -1   2   7      212.61      147.82      9.83 o 
   0   2   7     1911.39     1923.34     34.52 o 
   1   2   7      215.43      259.44     13.19 o 
   2   2   7      913.13      911.64     22.80 o 
   3   2   7     4586.49     4685.54     94.01 o 
   4   2   7      762.53      659.87     59.33 o 
   5   2   7     3492.13     4029.02     92.59 o 
   6   2   7      917.23      937.04     75.85 o 
   7   2   7        2.89       18.67     10.82 o 
   8   2   7        7.20        0.82     15.60 o 
   9   2   7       57.47       28.76     21.98 o 
  10   2   7        9.15       47.29     13.97 o 
 -11   3   7      411.97      377.25     33.71 o 
 -10   3   7        0.60        7.49     16.79 o 
  -9   3   7      288.02      337.37     45.07 o 
  -8   3   7      468.70      488.37     38.93 o 
  -7   3   7       49.32       33.02     18.58 o 
  -6   3   7        7.49       22.05     16.44 o 
  -5   3   7     2960.96     3052.80     90.89 o 
  -4   3   7     2734.22     2761.46     83.74 o 
  -3   3   7    15481.66    16396.38    531.53 o 
  -2   3   7      101.44      111.91      8.29 o 
  -1   3   7    12540.71    13356.87    301.17 o 
   0   3   7     1421.12     1415.70     45.78 o 
   1   3   7     8387.07     7963.27     91.48 o 
   2   3   7      455.71      465.81     21.89 o 
   3   3   7      252.89      109.10      8.88 o 
   4   3   7     1145.30     1114.63     32.76 o 
   5   3   7    12634.67    13210.93    541.68 o 
   6   3   7      128.30       73.15     20.33 o 
   7   3   7      200.77      198.00     26.03 o 
   8   3   7       44.57       47.43     14.50 o 
   9   3   7      390.15      426.00     36.94 o 
  10   3   7      206.73      225.68     25.76 o 
 -11   4   7       28.86       29.03     14.17 o 
 -10   4   7      395.29      402.02     34.11 o 
  -9   4   7       13.54       17.60     16.94 o 
  -8   4   7     1125.44     1338.04    111.43 o 
  -7   4   7      371.09      364.28     25.48 o 
  -6   4   7      121.56      115.79     16.53 o 
  -5   4   7       82.27       70.73     17.40 o 
  -4   4   7     2403.36     2274.78    101.18 o 
  -3   4   7      105.44       57.11     11.42 o 
  -2   4   7      482.61      321.47     20.41 o 
  -1   4   7      223.65      281.74     19.82 o 
   0   4   7     1278.66     1226.08     27.00 o 
   1   4   7      222.39      243.30     24.60 o 
   2   4   7     9664.12     9372.81     91.94 o 
   3   4   7       57.57       55.62      9.74 o 
   4   4   7      588.54      458.19     39.15 o 
   5   4   7       15.95       17.50     13.20 o 
   6   4   7     1330.53     1637.49     54.15 o 
   7   4   7       21.95       45.39     14.20 o 
   8   4   7      132.81      138.74     26.02 o 
   9   4   7        8.66        6.19     15.72 o 
  10   4   7        0.29       34.54     16.91 o 
 -10   5   7      250.81      237.75     45.58 o 
  -9   5   7      349.58      340.55     32.97 o 
  -8   5   7        6.46        0.00     14.77 o 
  -7   5   7      252.13      247.31     23.32 o 
  -6   5   7      306.49      333.27     29.08 o 
  -5   5   7     3790.73     3459.27     89.27 o 
  -4   5   7      364.83      300.47     22.85 o 
  -3   5   7      828.25      940.20     60.20 o 
  -2   5   7      154.03      189.17     18.80 o 
  -1   5   7     5106.88     5448.21    208.99 o 
   0   5   7     2562.89     2109.68     41.18 o 
   1   5   7     6498.31     6201.00     84.48 o 
   2   5   7      162.43      151.15     12.10 o 
   3   5   7     1053.10      897.66     33.71 o 
   4   5   7     1448.66     1333.69     22.05 o 
   5   5   7     4599.29     4929.41     86.13 o 
   6   5   7       59.38       88.68     16.54 o 
   7   5   7       42.52       60.82     14.48 o 
   8   5   7       37.93       20.28     12.91 o 
   9   5   7      396.61      478.62     39.85 o 
  10   5   7       14.77       31.54     16.45 o 
 -10   6   7      276.91      295.34     34.62 o 
  -9   6   7      605.15      622.05     52.03 o 
  -8   6   7       12.17        0.00     23.65 o 
  -7   6   7      463.99      443.32     32.17 o 
  -6   6   7        5.10       23.11     21.80 o 
  -5   6   7        9.98       39.49     11.01 o 
  -4   6   7        3.44       19.46     12.20 o 
  -3   6   7      144.56      167.40     10.99 o 
  -2   6   7       18.89       37.88      8.19 o 
  -1   6   7     6654.94     6842.08    101.86 o 
   0   6   7       83.01       73.11     11.26 o 
   1   6   7     1158.40     1123.09     22.20 o 
   2   6   7     1951.22     1944.89     39.87 o 
   3   6   7     1014.93     1032.08     24.87 o 
   4   6   7      838.85      967.61     25.58 o 
   5   6   7      733.63      700.66     40.63 o 
   6   6   7      205.56      219.57     24.46 o 
   7   6   7        3.32       22.23     16.17 o 
   8   6   7      332.00      403.25     31.14 o 
   9   6   7       34.16       37.47     23.24 o 
  10   6   7       66.93       54.07     16.77 o 
 -10   7   7      422.54      380.96     52.04 o 
  -9   7   7       70.76       78.73     17.15 o 
  -8   7   7      318.82      379.80     34.32 o 
  -7   7   7      343.56      311.72     23.63 o 
  -6   7   7     1345.71     1280.88     51.07 o 
  -5   7   7      416.40      541.53     37.15 o 
  -4   7   7     3011.85     2870.53    103.63 o 
  -3   7   7     1978.03     1486.38     71.64 o 
  -2   7   7        3.49       11.21     10.68 o 
  -1   7   7     1154.23     1338.84     36.31 o 
   0   7   7     9020.32     9572.91    146.08 o 
   1   7   7     4530.70     5228.16     69.74 o 
   2   7   7      377.39      332.52     22.84 o 
   3   7   7      260.71      241.48     12.81 o 
   4   7   7     7951.17     8143.64    120.72 o 
   5   7   7     1896.99     1643.31     54.04 o 
   6   7   7       17.09        3.50     12.08 o 
   7   7   7       28.01        0.00     17.59 o 
   8   7   7       19.10       32.57     12.20 o 
   9   7   7       65.60       66.85     23.81 o 
  10   7   7      116.56      182.00     29.79 o 
 -10   8   7        7.28       31.34     17.52 o 
  -9   8   7     1147.42     1100.66    102.18 o 
  -8   8   7       41.35       66.18     16.09 o 
  -7   8   7       35.54       42.53     12.14 o 
  -6   8   7      757.42      710.49     50.58 o 
  -5   8   7      157.80      189.92     19.94 o 
  -4   8   7      293.31      339.28     31.18 o 
  -3   8   7     1256.22     1243.72     46.04 o 
  -2   8   7     1505.22     1730.07     62.56 o 
  -1   8   7      153.29      136.75     10.58 o 
   0   8   7      384.14      387.77     25.21 o 
   1   8   7     1096.76      870.83     29.89 o 
   2   8   7      227.20      184.42     14.56 o 
   3   8   7     3904.73     4027.99     67.08 o 
   4   8   7       98.80       65.77     17.97 o 
   5   8   7     1978.77     2032.76     56.72 o 
   6   8   7      118.13      115.74     14.05 o 
   7   8   7       73.79      120.41     20.92 o 
   8   8   7       37.25       46.99     13.41 o 
   9   8   7      121.60      128.23     23.04 o 
  10   8   7       94.24       76.93     30.91 o 
 -10   9   7      525.50      607.15     41.68 o 
  -9   9   7        0.97       12.89     11.50 o 
  -8   9   7       17.22       35.11     12.56 o 
  -7   9   7       23.51       39.31     15.40 o 
  -6   9   7       49.07       71.50     16.27 o 
  -5   9   7      613.20      743.31     49.71 o 
  -4   9   7     1445.09     1561.74     64.15 o 
  -3   9   7       31.04       14.84      8.10 o 
  -2   9   7        7.85       28.57      7.14 o 
  -1   9   7      705.62      627.31     31.06 o 
   0   9   7     7255.71     7106.93    127.85 o 
   1   9   7       16.97        2.50     10.43 o 
   2   9   7       28.88       19.38     10.15 o 
   3   9   7      478.05      529.61     31.79 o 
   4   9   7     4735.82     4786.64     83.44 o 
   5   9   7        2.57        8.41     11.11 o 
   6   9   7       10.73       12.27      6.35 o 
   7   9   7        1.67        6.49     13.96 o 
   8   9   7      111.63      105.91     18.24 o 
   9   9   7       13.26        5.15     15.48 o 
  10   9   7       85.82       44.70     15.74 o 
 -10  10   7       50.87       47.37     16.32 o 
  -9  10   7      825.53      713.25     75.58 o 
  -8  10   7      540.25      544.98    235.39 o 
  -7  10   7      152.76      125.39     18.62 o 
  -6  10   7       47.25       76.04     17.22 o 
  -5  10   7        5.94        1.95     12.18 o 
  -4  10   7      254.83      269.53     22.18 o 
  -3  10   7      175.24      207.46     26.33 o 
  -2  10   7      290.96      198.55     21.38 o 
  -1  10   7      412.89      444.24     32.28 o 
   0  10   7       53.09       55.24      9.70 o 
   1  10   7       14.90        3.46     11.01 o 
   2  10   7     1207.10     1248.55     35.25 o 
   3  10   7      167.43      257.70     15.80 o 
   4  10   7       73.01       86.78     12.53 o 
   5  10   7      249.25      303.58     26.89 o 
   6  10   7      681.01      677.61     35.30 o 
   7  10   7       69.57       44.02     10.62 o 
   8  10   7       61.51       63.77     14.51 o 
   9  10   7      169.45      123.20     22.54 o 
  -9  11   7      119.73       72.63     23.74 o 
  -8  11   7      101.51      102.39     16.90 o 
  -7  11   7      422.98      421.86     39.29 o 
  -6  11   7       97.36      111.01     18.78 o 
  -5  11   7       55.75      122.00     16.42 o 
  -4  11   7     1186.86     1042.29     57.62 o 
  -3  11   7     1505.08     1538.85     31.31 o 
  -2  11   7     1089.69     1140.82     43.03 o 
  -1  11   7     1481.95     1451.12     35.18 o 
   0  11   7      547.32      623.51     41.26 o 
   1  11   7     1166.90      898.70     54.68 o 
   2  11   7     1048.77     1023.18     37.79 o 
   3  11   7     1108.77     1099.20     32.73 o 
   4  11   7      719.86      729.11     47.36 o 
   5  11   7      582.39      610.82     36.10 o 
   6  11   7       44.86       37.25     10.08 o 
   7  11   7        0.59       31.72     10.50 o 
   8  11   7        2.24       13.79     11.53 o 
   9  11   7      103.60       94.62     28.03 o 
  -9  12   7        2.74        6.53     12.19 o 
  -8  12   7      249.92      286.89     42.35 o 
  -7  12   7      173.36      173.69     22.18 o 
  -6  12   7       38.22       68.88     18.34 o 
  -5  12   7        3.78       23.22      7.80 o 
  -4  12   7        7.92       17.91      6.20 o 
  -3  12   7      286.57      235.72     18.23 o 
  -2  12   7      777.20      825.64     40.44 o 
  -1  12   7      585.91      699.64     43.77 o 
   0  12   7       16.39       13.33     13.22 o 
   1  12   7      589.85      599.04     45.99 o 
   2  12   7     2225.48     2327.36     41.62 o 
   3  12   7      315.07      338.10     23.42 o 
   4  12   7      145.63      150.56     17.16 o 
   5  12   7       12.12       27.78      8.47 o 
   6  12   7      517.39      501.62     34.25 o 
   7  12   7      106.54      118.82     18.02 o 
   8  12   7        2.48        3.95      7.92 o 
   9  12   7        1.68        0.00     13.46 o 
  -9  13   7      132.89      124.50     28.16 o 
  -8  13   7       42.57       27.77      9.00 o 
  -7  13   7       21.63        2.02      9.29 o 
  -6  13   7      556.39      482.43     45.59 o 
  -5  13   7       58.40       57.97     17.85 o 
  -4  13   7       89.99      112.97     15.80 o 
  -3  13   7     1209.09     1178.62     59.54 o 
  -2  13   7       26.29       20.87      5.74 o 
  -1  13   7      762.45      765.29     40.18 o 
   0  13   7       67.78       78.74     12.36 o 
   1  13   7     2177.76     2344.16     51.61 o 
   2  13   7       62.32       60.67     13.44 o 
   3  13   7      638.01      678.98     36.32 o 
   4  13   7      332.26      332.96     24.36 o 
   5  13   7      682.08      639.14     43.31 o 
   6  13   7        6.07        0.00     11.06 o 
   7  13   7       95.43      100.09     16.01 o 
   8  13   7       78.16       59.34     20.84 o 
   9  13   7       22.45       50.18     14.36 o 
  -8  14   7       48.41       34.03     18.86 o 
  -7  14   7      180.11      159.70     24.71 o 
  -6  14   7       19.45       44.00     16.29 o 
  -5  14   7      130.51      135.79     28.38 o 
  -4  14   7       83.88       68.09     15.39 o 
  -3  14   7      316.62      369.61     31.49 o 
  -2  14   7      132.51       79.72     15.15 o 
  -1  14   7     1583.64     1582.14     62.24 o 
   0  14   7       11.21       39.85      9.35 o 
   1  14   7      958.59      954.04     50.59 o 
   2  14   7        5.77       15.26      9.47 o 
   3  14   7      575.06      570.34     37.99 o 
   4  14   7       68.06       44.62     12.09 o 
   5  14   7       50.76       32.26     17.59 o 
   6  14   7        4.71       31.39      9.23 o 
   7  14   7      351.20      316.43     24.82 o 
   8  14   7       25.28       17.79      8.20 o 
  -8  15   7        0.18       15.73     24.77 o 
  -7  15   7        5.09       43.79     15.02 o 
  -6  15   7      219.82      252.51     29.88 o 
  -5  15   7        0.35       32.02     13.16 o 
  -4  15   7       11.94        0.00     16.80 o 
  -3  15   7      451.98      389.08     31.77 o 
  -2  15   7       62.34      120.96     23.04 o 
  -1  15   7       11.28       16.31     15.29 o 
   0  15   7     1195.58     1432.38     67.12 o 
   1  15   7      146.00      145.77     16.77 o 
   2  15   7       40.74       54.26     11.06 o 
   3  15   7      284.89      291.38     22.25 o 
   4  15   7      405.85      374.28     30.38 o 
   5  15   7       50.81       52.21     12.51 o 
   6  15   7       60.80       52.90     12.11 o 
   7  15   7       25.29       18.31      9.12 o 
   8  15   7       60.19       64.63     17.78 o 
  -8  16   7       50.07       53.43     17.53 o 
  -7  16   7       43.42       42.98     19.88 o 
  -6  16   7       81.20      127.01     26.75 o 
  -5  16   7       45.51       19.04      9.02 o 
  -4  16   7       11.60       25.62     10.73 o 
  -3  16   7       61.62       66.76     20.50 o 
  -2  16   7      840.68      804.51     59.53 o 
  -1  16   7      742.06      690.50     50.61 o 
   0  16   7        0.09       18.24     10.04 o 
   1  16   7     1720.89     1555.62     38.35 o 
   2  16   7      232.30      223.94     22.20 o 
   3  16   7      219.55      264.82     24.97 o 
   4  16   7      245.66      243.36     24.52 o 
   5  16   7      124.56      115.61     16.27 o 
   6  16   7      130.52      112.90     16.56 o 
   7  16   7        8.83        9.73     12.76 o 
  -7  17   7       20.67       40.18     20.49 o 
  -6  17   7       12.35        5.73     10.24 o 
  -5  17   7      161.44      245.78     30.90 o 
  -4  17   7       16.02       25.03     10.62 o 
  -3  17   7        0.02       21.84      9.99 o 
  -2  17   7       49.39       30.50     10.65 o 
  -1  17   7      108.95       54.77     12.30 o 
   0  17   7      613.76      594.44     46.10 o 
   1  17   7       85.75       85.38     16.93 o 
   2  17   7       18.62       16.13     13.29 o 
   3  17   7       17.18       33.44     11.31 o 
   4  17   7      591.27      638.34     40.34 o 
   5  17   7       18.77       31.59     17.37 o 
   6  17   7        2.73       11.57      9.96 o 
   7  17   7        3.56       12.95     10.13 o 
  -7  18   7        5.37       16.71     18.83 o 
  -6  18   7      111.19       94.52     27.54 o 
  -5  18   7        3.40        9.14     14.65 o 
  -4  18   7        0.64       14.15     11.78 o 
  -3  18   7        4.96       38.33     14.35 o 
  -2  18   7      458.31      437.45     35.72 o 
  -1  18   7        0.06       27.24     10.78 o 
   0  18   7       35.73       28.75     14.41 o 
   1  18   7       51.08       67.07     17.35 o 
   2  18   7      767.67      762.82     63.07 o 
   3  18   7       15.31       25.05     14.01 o 
   4  18   7       33.74       29.94     12.47 o 
   5  18   7       25.36       20.17     19.09 o 
   6  18   7      249.41      220.22     24.30 o 
  -6  19   7       22.37       50.70     25.02 o 
  -5  19   7       47.35       25.74      9.18 o 
  -4  19   7        1.97       24.17     10.59 o 
  -3  19   7        0.13        9.67     16.71 o 
  -2  19   7      171.25      181.12     26.41 o 
  -1  19   7      181.09      208.16     26.52 o 
   0  19   7        0.01       21.95     16.69 o 
   1  19   7       16.92       60.76     16.50 o 
   2  19   7       49.85       49.67     19.07 o 
   3  19   7       42.37       51.96     22.76 o 
   4  19   7       59.91       48.24     14.81 o 
   5  19   7       41.70       36.38     16.31 o 
   6  19   7        8.65       16.56     30.91 o 
  -5  20   7       18.44       13.05     11.86 o 
  -4  20   7        0.18       19.68     14.03 o 
  -3  20   7       40.02       80.24     27.52 o 
  -2  20   7       23.44       47.99     16.16 o 
  -1  20   7      149.57      137.24     25.91 o 
   0  20   7       59.59      118.77     20.87 o 
   1  20   7       28.42       31.33     14.51 o 
   2  20   7      331.84      310.42     34.54 o 
   3  20   7      208.65      222.17     40.61 o 
   4  20   7       14.56       23.01     18.98 o 
   5  20   7       22.82       11.99     24.77 o 
  -4  21   7        1.90       36.97     17.62 o 
  -3  21   7       18.65       32.79     15.52 o 
  -2  21   7        4.73       23.70     15.10 o 
  -1  21   7       13.79       61.63     21.06 o 
   0  21   7        0.53        0.00     12.81 o 
   1  21   7       60.61       34.60     17.12 o 
   2  21   7        9.76       55.59     15.56 o 
   3  21   7       46.43       38.11     18.38 o 
   4  21   7       11.52       10.09     10.90 o 
  -3  22   7       22.90       35.81     13.03 o 
  -2  22   7       18.78       36.14     24.29 o 
  -1  22   7      133.79       98.76     22.02 o 
   0  22   7       69.45       73.41     16.49 o 
   1  22   7       51.54       90.51     24.63 o 
   2  22   7       24.21       23.40     11.75 o 
   3  22   7      150.78      192.87     41.94 o 
 -10   0   8      330.32      434.15    110.39 o 
  -8   0   8     2092.39     2697.83     79.24 o 
  -6   0   8     1174.25     1362.83     64.90 o 
  -4   0   8       10.78        9.07      7.41 o 
  -2   0   8     2383.60     1793.90     98.68 o 
   0   0   8     1702.87     2108.19    122.47 o 
   2   0   8     8396.03     7693.39    107.78 o 
   4   0   8      423.70      445.87     59.32 o 
   6   0   8     1192.87     1329.16    165.35 o 
   8   0   8        5.26        0.00     26.15 o 
  10   0   8      169.81      146.22     38.28 o 
 -11   1   8      273.41      281.62     31.31 o 
 -10   1   8      190.22      200.55     30.05 o 
  -9   1   8      195.70      184.07     28.79 o 
  -8   1   8        6.63       43.65     17.83 o 
  -7   1   8      254.76      294.38     28.01 o 
  -6   1   8       51.15       20.90     23.11 o 
  -5   1   8     3003.62     2881.76     76.23 o 
  -4   1   8       70.64       13.96      6.30 o 
  -3   1   8    13144.46    14392.13    283.13 o 
  -2   1   8       24.11       53.15     10.08 o 
  -1   1   8    21694.21    22820.92    333.46 o 
   0   1   8      161.46      119.50     20.95 o 
   1   1   8     2323.48     2146.05     53.69 o 
   2   1   8        1.48        4.42      7.00 o 
   3   1   8      427.16      340.73     37.47 o 
   4   1   8      149.33      203.43     24.24 o 
   5   1   8     5136.60     5345.24    108.57 o 
   6   1   8      272.84      274.15     24.84 o 
   7   1   8        3.88       21.20     12.77 o 
   8   1   8       34.12       33.47     29.05 o 
   9   1   8       26.99       40.27     14.23 o 
  10   1   8       34.96       27.62     13.40 o 
 -11   2   8       65.97      120.43     32.07 o 
 -10   2   8      204.84      243.43     31.11 o 
  -9   2   8      944.27      947.22     76.27 o 
  -8   2   8      578.74      499.01     44.02 o 
  -7   2   8       43.14       35.35     11.33 o 
  -6   2   8      136.07      191.41     25.86 o 
  -5   2   8      103.37      117.48     17.10 o 
  -4   2   8       48.41       36.75      9.06 o 
  -3   2   8      264.10      253.33     19.26 o 
  -2   2   8     2516.47     2362.91     42.25 o 
  -1   2   8      997.22      881.58     19.16 o 
   0   2   8     1824.12     2232.32     51.49 o 
   1   2   8     5451.39     5369.43     80.23 o 
   2   2   8     1119.75     1166.77     20.84 o 
   3   2   8      287.06      269.61     21.85 o 
   4   2   8      628.30      735.78     68.74 o 
   5   2   8      129.65      184.74     16.46 o 
   6   2   8     1343.15     1412.24     61.41 o 
   7   2   8      170.00      162.49     20.90 o 
   8   2   8       62.78       65.51     22.22 o 
   9   2   8        8.10        0.00     22.22 o 
  10   2   8       64.83       64.31     19.94 o 
 -10   3   8      496.59      546.12     53.98 o 
  -9   3   8      165.70      118.10     24.77 o 
  -8   3   8      165.91      188.20     22.68 o 
  -7   3   8       72.27       41.99     20.30 o 
  -6   3   8      273.44      360.75     38.69 o 
  -5   3   8      125.09      155.07     15.19 o 
  -4   3   8     6316.08     6675.21    159.87 o 
  -3   3   8     4527.33     4971.59    124.13 o 
  -2   3   8       22.64       19.45      9.20 o 
  -1   3   8     2030.59     2443.22     42.85 o 
   0   3   8    10977.61    11013.60    235.04 o 
   1   3   8     4535.66     4260.79     88.55 o 
   2   3   8      492.05      428.75     24.82 o 
   3   3   8      695.26      715.35     24.58 o 
   4   3   8     5160.93     5021.49    100.45 o 
   5   3   8      921.74      874.33     70.27 o 
   6   3   8      643.90      719.49     52.28 o 
   7   3   8      114.12      146.80     21.03 o 
   8   3   8       57.96       95.28     21.78 o 
   9   3   8        9.39       58.52     27.39 o 
  10   3   8      273.48      277.72     29.70 o 
 -10   4   8       10.43       22.76     27.43 o 
  -9   4   8     1266.03     1315.88    110.04 o 
  -8   4   8        4.41       15.66     13.94 o 
  -7   4   8       19.00       28.14     25.32 o 
  -6   4   8       46.58       32.12     10.43 o 
  -5   4   8       93.76      138.39     20.58 o 
  -4   4   8        1.22       10.86      8.01 o 
  -3   4   8     2882.76     2436.75     78.62 o 
  -2   4   8      435.33      385.64     23.98 o 
  -1   4   8       23.65       21.68      7.08 o 
   0   4   8      531.69      449.71     30.96 o 
   1   4   8     3449.13     3393.76     82.29 o 
   2   4   8      538.83      491.24     17.95 o 
   3   4   8     2001.56     1917.66     40.42 o 
   4   4   8      205.11      282.07     26.65 o 
   5   4   8     3031.11     3015.47     66.25 o 
   6   4   8       97.10      112.55     29.37 o 
   7   4   8        6.86       16.10     17.44 o 
   8   4   8      178.18      216.19     22.28 o 
   9   4   8       39.47        6.95     15.56 o 
  10   4   8       24.43       60.12     18.37 o 
 -10   5   8      253.01      279.14     33.86 o 
  -9   5   8        0.88       40.54     16.87 o 
  -8   5   8      525.31      553.75     45.62 o 
  -7   5   8        9.07       15.06     13.62 o 
  -6   5   8      204.86      215.56     22.22 o 
  -5   5   8      147.80      205.12     17.53 o 
  -4   5   8     4393.16     3998.63    142.96 o 
  -3   5   8        1.54        7.25      8.48 o 
  -2   5   8      121.84      161.57     12.24 o 
  -1   5   8      547.73      574.67     24.90 o 
   0   5   8     7408.00     7310.89     82.50 o 
   1   5   8       49.32       12.18      7.15 o 
   2   5   8       52.03       35.34     12.28 o 
   3   5   8     1232.38     1280.44     42.83 o 
   4   5   8     1682.70     1519.90     40.08 o 
   5   5   8      490.07      420.82     40.91 o 
   6   5   8      801.45      990.74     77.79 o 
   7   5   8       77.10       47.87     19.34 o 
   8   5   8        1.81       13.52     13.54 o 
   9   5   8        0.70       12.75     27.87 o 
  10   5   8      225.11      252.32     30.91 o 
 -10   6   8        3.77       15.32     24.10 o 
  -9   6   8      639.10      766.25     63.80 o 
  -8   6   8       63.02       54.19     14.33 o 
  -7   6   8      786.32      668.51     98.76 o 
  -6   6   8      606.81      713.88     48.70 o 
  -5   6   8      763.74      749.64     53.54 o 
  -4   6   8      110.33       50.15     12.00 o 
  -3   6   8        4.44        4.89      6.06 o 
  -2   6   8     4789.33     5098.29    217.73 o 
  -1   6   8      463.20      353.68     27.08 o 
   0   6   8      450.03      480.25     35.31 o 
   1   6   8      952.63      788.22     23.63 o 
   2   6   8     4594.65     4536.64     71.22 o 
   3   6   8      456.93      552.45     33.30 o 
   4   6   8        3.41       17.16      8.26 o 
   5   6   8      603.92      814.62     49.50 o 
   6   6   8       19.35       23.14      9.62 o 
   7   6   8       90.55      140.62     20.22 o 
   8   6   8      316.16      248.50     31.81 o 
   9   6   8        1.83        4.27     14.16 o 
  10   6   8        2.96        0.00     17.30 o 
 -10   7   8      299.25      277.27     34.94 o 
  -9   7   8       93.08       95.18     25.48 o 
  -8   7   8       86.59       54.86     11.41 o 
  -7   7   8      543.19      519.75     37.03 o 
  -6   7   8       47.07       58.92     16.75 o 
  -5   7   8     2635.45     2624.95    109.40 o 
  -4   7   8     1288.51     1429.08     75.27 o 
  -3   7   8     2148.42     1776.10     63.58 o 
  -2   7   8       72.89       70.60     16.12 o 
  -1   7   8     1248.86     1053.16     27.94 o 
   0   7   8      413.16      392.49     27.53 o 
   1   7   8    11606.68    12414.70    177.80 o 
   2   7   8      895.78      949.85     27.25 o 
   3   7   8     3908.99     3805.47     61.36 o 
   4   7   8       83.55       46.96     14.33 o 
   5   7   8     1889.48     1816.84     44.59 o 
   6   7   8      410.72      381.64     28.87 o 
   7   7   8      114.15      101.11     20.08 o 
   8   7   8      168.86      173.98     30.54 o 
   9   7   8       11.93       41.74     15.98 o 
  10   7   8       42.10       58.63     21.58 o 
 -10   8   8      193.85      211.15     37.17 o 
  -9   8   8      161.35      140.95     25.00 o 
  -8   8   8       65.65       53.66     12.23 o 
  -7   8   8      785.85      755.69     76.18 o 
  -6   8   8       76.27       54.37     15.87 o 
  -5   8   8        0.06        0.00     12.67 o 
  -4   8   8       25.04       34.34     13.88 o 
  -3   8   8       23.56       50.37      9.98 o 
  -2   8   8      965.87      971.46     44.13 o 
  -1   8   8      928.70      926.47     28.03 o 
   0   8   8      204.91      137.22     15.45 o 
   1   8   8      109.29       86.63     11.47 o 
   2   8   8     3511.03     3663.81     62.48 o 
   3   8   8     1386.06     1405.68     50.28 o 
   4   8   8      184.27      135.99     15.14 o 
   5   8   8       31.79       22.79      8.01 o 
   6   8   8       48.67       49.37     12.76 o 
   7   8   8      157.53      200.67     29.12 o 
   8   8   8       71.86       95.86     20.22 o 
   9   8   8       29.01       17.82     27.62 o 
  10   8   8       99.03      103.96     26.37 o 
 -10   9   8       13.41       27.81     20.20 o 
  -9   9   8      182.03      231.55     33.95 o 
  -8   9   8       17.01       16.74     11.22 o 
  -7   9   8       24.43        0.00     11.55 o 
  -6   9   8        1.48       12.11     15.61 o 
  -5   9   8      224.71      259.44     21.64 o 
  -4   9   8      110.63      136.92     22.91 o 
  -3   9   8     2974.19     3363.15    119.31 o 
  -2   9   8      382.86      476.11     30.68 o 
  -1   9   8      937.34      753.32     27.93 o 
   0   9   8     3344.77     3402.88     70.20 o 
   1   9   8     3690.91     3589.64     58.45 o 
   2   9   8      143.22      145.95     10.78 o 
   3   9   8     1495.55     1506.59     30.42 o 
   4   9   8      193.91      207.96     17.90 o 
   5   9   8     1561.09     1429.30     45.40 o 
   6   9   8       58.58       12.39     14.16 o 
   7   9   8        0.33       13.55     11.84 o 
   8   9   8        0.23        3.91     24.20 o 
   9   9   8       41.27       23.25     13.68 o 
  -9  10   8       20.46        6.34     18.41 o 
  -8  10   8       67.83       50.77     14.62 o 
  -7  10   8      598.47      575.66     51.34 o 
  -6  10   8      389.75      375.52     31.28 o 
  -5  10   8       25.49       45.98     13.16 o 
  -4  10   8       60.71       28.20      9.15 o 
  -3  10   8      907.86      945.28     50.17 o 
  -2  10   8      122.17      140.64     12.38 o 
  -1  10   8      705.00      710.75     47.24 o 
   0  10   8        0.71        6.81      9.64 o 
   1  10   8      250.93      268.61     20.44 o 
   2  10   8       51.95       64.63     11.01 o 
   3  10   8      900.41      943.14     34.30 o 
   4  10   8      129.84      174.95     17.95 o 
   5  10   8        5.08       16.30      8.80 o 
   6  10   8        9.96       27.89     15.82 o 
   7  10   8      273.63      222.99     23.86 o 
   8  10   8       33.20       68.43     16.15 o 
   9  10   8       29.15       26.53     24.91 o 
  -9  11   8       46.10       25.60     13.53 o 
  -8  11   8       27.06       42.88     16.15 o 
  -7  11   8      159.77      206.74     24.63 o 
  -6  11   8      416.53      409.36     32.44 o 
  -5  11   8        5.25       30.28     10.16 o 
  -4  11   8      236.96      265.15     26.61 o 
  -3  11   8      872.79      798.45     49.45 o 
  -2  11   8      235.45      213.02     14.25 o 
  -1  11   8        0.04       33.30     10.53 o 
   0  11   8     5584.27     5632.79    136.85 o 
   1  11   8      621.38      616.07     29.52 o 
   2  11   8       79.17       94.64     12.07 o 
   3  11   8      158.58      233.96     15.03 o 
   4  11   8     1093.99     1031.92     35.16 o 
   5  11   8      332.94      337.39     23.42 o 
   6  11   8      243.56      277.57     22.89 o 
   7  11   8       23.18       16.63     10.06 o 
   8  11   8       69.94       75.78     20.43 o 
   9  11   8       46.11       39.70     19.45 o 
  -9  12   8      204.21      166.41     23.20 o 
  -8  12   8       91.67       62.19     13.99 o 
  -7  12   8       19.38       25.69     15.03 o 
  -6  12   8      275.01      302.39     32.03 o 
  -5  12   8       21.32        4.64     18.60 o 
  -4  12   8       49.88       60.11     15.44 o 
  -3  12   8      112.92       93.36     12.20 o 
  -2  12   8      454.72      576.42     30.76 o 
  -1  12   8      130.49      169.35     18.02 o 
   0  12   8      216.47      194.69     17.00 o 
   1  12   8      420.15      493.11     35.76 o 
   2  12   8     1847.02     1817.78     43.29 o 
   3  12   8      218.52      213.12     18.46 o 
   4  12   8      257.74      256.92     16.90 o 
   5  12   8       22.84       24.53      9.36 o 
   6  12   8      182.23      193.47     21.36 o 
   7  12   8       50.76       55.54     12.99 o 
   8  12   8       74.68       95.62     21.79 o 
   9  12   8       11.55       67.53     17.54 o 
  -9  13   8        5.91       34.26     17.02 o 
  -8  13   8       19.29       34.75     22.61 o 
  -7  13   8       27.35       12.00     10.59 o 
  -6  13   8       75.22       77.28     16.59 o 
  -5  13   8      312.18      372.35     25.53 o 
  -4  13   8      336.08      291.92     19.74 o 
  -3  13   8       52.08      110.78     13.50 o 
  -2  13   8      523.31      527.86     37.48 o 
  -1  13   8      611.25      552.89     29.04 o 
   0  13   8     3047.19     3348.09     96.03 o 
   1  13   8       46.95       61.94     16.80 o 
   2  13   8        4.76        0.00      9.88 o 
   3  13   8       63.66       54.36     12.12 o 
   4  13   8     1022.12      924.61     53.40 o 
   5  13   8       70.83      104.59     14.89 o 
   6  13   8       44.70       39.08     11.30 o 
   7  13   8        1.92       13.16     10.49 o 
   8  13   8        9.30       15.00     31.10 o 
  -8  14   8       49.52       42.85     15.67 o 
  -7  14   8       25.68       53.53     16.84 o 
  -6  14   8      144.59      154.93     24.38 o 
  -5  14   8        0.64       11.81     27.18 o 
  -4  14   8       25.78       12.99     15.27 o 
  -3  14   8        5.70        8.99     15.71 o 
  -2  14   8     1057.12      908.70     57.60 o 
  -1  14   8       15.53       35.48      9.51 o 
   0  14   8      912.54      823.58     55.79 o 
   1  14   8       11.87       16.53      8.05 o 
   2  14   8     1533.54     1671.68     53.74 o 
   3  14   8       72.18       37.87      9.09 o 
   4  14   8      175.37      180.70     17.22 o 
   5  14   8       25.80       33.90     10.13 o 
   6  14   8      189.65      176.14     19.94 o 
   7  14   8      178.74      166.19     20.64 o 
   8  14   8       36.45       20.93     10.51 o 
  -8  15   8       18.07        0.00     16.55 o 
  -7  15   8        1.00       14.72     18.73 o 
  -6  15   8        0.05        3.33     15.75 o 
  -5  15   8      366.30      383.33     40.82 o 
  -4  15   8       14.13       19.06     13.06 o 
  -3  15   8      110.16      154.01     19.50 o 
  -2  15   8      403.94      473.54     34.70 o 
  -1  15   8      352.13      343.23     31.07 o 
   0  15   8      347.59      385.92     30.78 o 
   1  15   8      553.90      575.97     53.77 o 
   2  15   8       85.87       41.45     11.20 o 
   3  15   8      595.68      575.32     37.83 o 
   4  15   8      125.42      114.59     16.70 o 
   5  15   8      124.01       87.71     16.91 o 
   6  15   8       40.05       32.60     12.13 o 
   7  15   8        0.27        6.15     11.36 o 
   8  15   8        2.55        0.00     13.90 o 
  -7  16   8      169.86      155.72     26.69 o 
  -6  16   8       84.67       72.05     24.19 o 
  -5  16   8        0.00       29.20     16.21 o 
  -4  16   8       46.93       38.85     14.68 o 
  -3  16   8      354.47      469.33     37.13 o 
  -2  16   8      507.02      552.45     39.70 o 
  -1  16   8        4.88       39.99     15.11 o 
   0  16   8        1.31       11.35     13.82 o 
   1  16   8      204.02      266.70     23.45 o 
   2  16   8      821.47      796.79     60.30 o 
   3  16   8      169.55      150.17     19.43 o 
   4  16   8       57.56       43.08     12.79 o 
   5  16   8        0.18        0.00      9.19 o 
   6  16   8       13.79       12.88      5.77 o 
   7  16   8      184.68      159.61     28.76 o 
  -7  17   8        4.21        2.81     15.44 o 
  -6  17   8       11.01       24.66     14.92 o 
  -5  17   8       94.90       95.21     20.27 o 
  -4  17   8      148.71      195.16     21.31 o 
  -3  17   8      238.80      285.13     30.55 o 
  -2  17   8      160.23      135.61     22.38 o 
  -1  17   8       83.39      130.82     23.37 o 
   0  17   8      431.70      509.88     40.15 o 
   1  17   8      695.61      730.91     57.99 o 
   2  17   8      123.64      191.89     24.69 o 
   3  17   8      351.37      341.29     39.44 o 
   4  17   8       89.01       62.27     14.29 o 
   5  17   8      230.36      204.90     21.25 o 
   6  17   8       17.10       11.92     11.34 o 
   7  17   8       32.71       32.49     16.48 o 
  -6  18   8       12.75        2.53     26.11 o 
  -5  18   8       24.91       24.73     11.31 o 
  -4  18   8       36.91       37.49     16.10 o 
  -3  18   8      267.99      277.19     41.10 o 
  -2  18   8       67.65       25.78     14.67 o 
  -1  18   8       98.37       73.02     17.59 o 
   0  18   8        3.21       10.17      8.12 o 
   1  18   8        5.40       18.65     15.36 o 
   2  18   8        2.45       43.75     18.74 o 
   3  18   8      583.00      624.41     57.31 o 
   4  18   8      128.58      111.93     28.67 o 
   5  18   8      126.01      104.51     22.47 o 
   6  18   8      123.47      108.88     20.99 o 
  -6  19   8        2.73        0.00     21.50 o 
  -5  19   8       17.64        0.00     14.40 o 
  -4  19   8      139.91      110.12     21.75 o 
  -3  19   8       23.40       17.48     10.26 o 
  -2  19   8        1.00       14.90     18.95 o 
  -1  19   8       91.61       40.21     19.33 o 
   0  19   8      279.22      352.68     33.69 o 
   1  19   8      150.51      141.25     23.59 o 
   2  19   8       22.70       37.61     16.92 o 
   3  19   8       26.69       15.49     16.27 o 
   4  19   8      199.43      139.82     39.32 o 
   5  19   8       12.45       24.26     31.92 o 
  -5  20   8        6.46        0.00     14.35 o 
  -4  20   8       16.44       34.89     15.90 o 
  -3  20   8       14.67       44.51     15.69 o 
  -2  20   8      213.85      246.61     30.98 o 
  -1  20   8       86.75       63.07     25.41 o 
   0  20   8       41.89       34.38     24.10 o 
   1  20   8        1.71        0.00     17.55 o 
   2  20   8       72.28       95.24     24.93 o 
   3  20   8      133.05      133.65     27.01 o 
   4  20   8       85.29       60.23     37.06 o 
  -4  21   8       34.65       70.54     19.23 o 
  -3  21   8       13.60       16.13     15.14 o 
  -2  21   8       21.02       42.99     18.48 o 
  -1  21   8      139.85      125.32     28.58 o 
   0  21   8      200.75      193.38     33.39 o 
   1  21   8        0.98        8.43     18.47 o 
   2  21   8       24.18        7.64     22.89 o 
   3  21   8       16.31       16.26     18.99 o 
  -2  22   8      173.20      210.32     32.14 o 
  -1  22   8        1.96       44.69     14.05 o 
   0  22   8       18.40       12.85     19.72 o 
   1  22   8        2.08       27.11     22.89 o 
   2  22   8      167.81      206.81     29.09 o 
  -9   0   9       79.54       95.69     29.11 o 
  -7   0   9      973.38     1284.96     83.40 o 
  -5   0   9        4.98        0.00     39.64 o 
  -3   0   9      147.38      135.32     26.57 o 
  -1   0   9     8857.58     8718.54    283.78 o 
   1   0   9       25.73       14.78     22.75 o 
   3   0   9      210.37      187.16     42.96 o 
   5   0   9       19.51        1.84     36.32 o 
   7   0   9        7.11       29.13     15.86 o 
   9   0   9      442.39      479.98     58.25 o 
 -10   1   9      233.72      238.70     40.63 o 
  -9   1   9       12.85       40.14     18.17 o 
  -8   1   9      270.50      244.54     22.33 o 
  -7   1   9      192.92      297.45     27.91 o 
  -6   1   9      225.20      265.97     32.64 o 
  -5   1   9     1192.96     1092.22     80.20 o 
  -4   1   9    10556.49    10253.06    421.78 o 
  -3   1   9        4.85        0.00     10.42 o 
  -2   1   9     2421.29     2447.90     61.58 o 
  -1   1   9       60.57        0.00     15.40 o 
   0   1   9    15875.74    17195.45    274.81 o 
   1   1   9       91.96       31.33     12.16 o 
   2   1   9      299.37      362.77     22.35 o 
   3   1   9     1373.34     1198.11     32.01 o 
   4   1   9      845.43      756.21     45.22 o 
   5   1   9        1.57       19.24     13.27 o 
   6   1   9      125.97      197.00     20.86 o 
   7   1   9       80.97      128.26     24.61 o 
   8   1   9        1.57       13.48     15.71 o 
   9   1   9       11.87       38.95     20.01 o 
  10   1   9      382.18      416.33     38.55 o 
 -10   2   9       58.25       62.29     22.37 o 
  -9   2   9      195.72      217.15     27.07 o 
  -8   2   9      553.30      700.43     56.14 o 
  -7   2   9      131.47       83.40     27.72 o 
  -6   2   9       19.14       27.68     30.97 o 
  -5   2   9       45.86      106.30     19.16 o 
  -4   2   9       69.61       68.02     20.88 o 
  -3   2   9      334.59      279.09     18.30 o 
  -2   2   9       68.56       55.30      6.62 o 
  -1   2   9      189.58      171.61     15.11 o 
   0   2   9       68.13       66.51     12.04 o 
   1   2   9       93.38       97.38      9.14 o 
   2   2   9       90.79      120.49      8.23 o 
   3   2   9        6.74       24.90      7.55 o 
   4   2   9       37.82       15.41     14.61 o 
   5   2   9      189.47      196.20     21.12 o 
   6   2   9       25.75       30.63     19.71 o 
   7   2   9       54.37       46.71     21.06 o 
   8   2   9      344.61      378.34     32.26 o 
   9   2   9       99.21      143.43     25.20 o 
  10   2   9       10.55       26.67     14.73 o 
 -10   3   9       31.32       41.83     20.95 o 
  -9   3   9      251.86      318.40     44.38 o 
  -8   3   9       26.60       61.22     18.18 o 
  -7   3   9     1376.18     1490.15    119.73 o 
  -6   3   9      627.28      734.38     67.84 o 
  -5   3   9     5197.61     5863.38    200.81 o 
  -4   3   9     1292.10     1320.92     68.68 o 
  -3   3   9     7899.09     7979.48    126.08 o 
  -2   3   9      702.57      672.58     22.28 o 
  -1   3   9     5662.49     4833.68     95.40 o 
   0   3   9     2640.10     2417.97     55.82 o 
   1   3   9     8038.13     7839.49    130.54 o 
   2   3   9     2097.45     2141.45     40.47 o 
   3   3   9     1745.82     1952.10     52.44 o 
   4   3   9       81.47      159.65     25.82 o 
   5   3   9     1595.08     1575.33     80.97 o 
   6   3   9       21.46        0.00     19.11 o 
   7   3   9        0.67        8.10     19.99 o 
   8   3   9       26.72       27.63     16.75 o 
   9   3   9       97.58      159.01     23.46 o 
  10   3   9       25.13       25.92     16.29 o 
 -10   4   9       77.19       70.89     30.05 o 
  -9   4   9        4.69       17.58     13.89 o 
  -8   4   9      344.55      390.88     36.51 o 
  -7   4   9        2.43       33.07     23.08 o 
  -6   4   9      433.04      382.52     40.38 o 
  -5   4   9        1.33       34.03     13.02 o 
  -4   4   9       60.84       48.03     18.29 o 
  -3   4   9       68.42       97.72     12.64 o 
  -2   4   9     7644.34     7692.57    196.50 o 
  -1   4   9     2745.60     3103.86     64.18 o 
   0   4   9        1.39        0.00      9.51 o 
   1   4   9     1677.59     1760.01     46.93 o 
   2   4   9     2800.14     3092.21     64.06 o 
   3   4   9      132.66       94.29     12.38 o 
   4   4   9        6.10       12.15      6.78 o 
   5   4   9       48.91       84.33     14.67 o 
   6   4   9      320.07      352.50     36.71 o 
   7   4   9      198.23      242.85     31.24 o 
   8   4   9       51.37       60.73     15.14 o 
   9   4   9       32.68       23.03     15.27 o 
  10   4   9       78.24       55.33     16.86 o 
 -10   5   9       37.80       33.65     17.78 o 
  -9   5   9      268.00      325.44     36.42 o 
  -8   5   9       90.31       42.47     17.48 o 
  -7   5   9     1204.99     1217.04     87.07 o 
  -6   5   9      659.42      630.96     44.46 o 
  -5   5   9     6226.35     5893.61    174.33 o 
  -4   5   9      745.69      886.72     52.32 o 
  -3   5   9     4297.59     4193.06    120.45 o 
  -2   5   9       40.19       43.99     10.22 o 
  -1   5   9     6401.24     7267.29    168.79 o 
   0   5   9     2256.80     1929.63     57.08 o 
   1   5   9     3800.33     3696.68     67.33 o 
   2   5   9      865.61      866.47     47.37 o 
   3   5   9     3055.35     2738.97     60.10 o 
   4   5   9     1142.22     1325.65     36.09 o 
   5   5   9      959.49     1039.57     42.34 o 
   6   5   9      136.29      115.82     18.96 o 
   7   5   9       92.93       42.15     17.55 o 
   8   5   9       30.99       43.34     15.41 o 
   9   5   9       14.07       39.07     16.09 o 
  10   5   9       39.61       56.23     16.99 o 
 -10   6   9      158.80      137.22     21.78 o 
  -9   6   9      113.95      129.08     25.50 o 
  -8   6   9      105.74      136.85     24.76 o 
  -7   6   9       60.60       70.20     16.04 o 
  -6   6   9       19.60        6.25      9.98 o 
  -5   6   9      589.32      709.01     47.49 o 
  -4   6   9        3.37       38.61     19.48 o 
  -3   6   9      463.48      470.20     31.81 o 
  -2   6   9      117.13      110.23     14.13 o 
  -1   6   9     1646.20     1618.90     27.76 o 
   0   6   9       45.28       50.74     11.75 o 
   1   6   9     1314.58     1154.96     22.09 o 
   2   6   9     1529.21     1482.11     34.56 o 
   3   6   9      978.87      804.58     38.20 o 
   4   6   9      166.72      179.61     14.44 o 
   5   6   9      375.68      418.58     26.22 o 
   6   6   9      104.83       91.37     21.14 o 
   7   6   9       34.07       46.77     18.19 o 
   8   6   9        1.70       12.55     20.94 o 
   9   6   9      208.13      241.37     26.52 o 
  10   6   9       79.06       99.51     25.12 o 
 -10   7   9      138.60      145.68     31.12 o 
  -9   7   9       73.97      104.41     31.99 o 
  -8   7   9       32.85       41.22     15.18 o 
  -7   7   9       43.29       36.33     12.97 o 
  -6   7   9      180.28      179.87     23.68 o 
  -5   7   9       14.75       59.11     13.88 o 
  -4   7   9     9939.59    10595.50    332.39 o 
  -3   7   9      479.15      429.81     29.98 o 
  -2   7   9      135.60      174.87     17.35 o 
  -1   7   9       39.01       22.13     16.63 o 
   0   7   9     7823.00     7926.24    116.41 o 
   1   7   9      398.14      291.01     21.10 o 
   2   7   9        1.71       13.54      7.33 o 
   3   7   9      576.84      512.39     29.01 o 
   4   7   9     1280.06      970.72     70.15 o 
   5   7   9       12.95        5.83     13.25 o 
   6   7   9      259.55      345.40     28.67 o 
   7   7   9        0.88       10.04     12.15 o 
   8   7   9       22.19       18.13     17.96 o 
   9   7   9       16.46       17.67     17.23 o 
 -10   8   9       87.66      144.43     24.17 o 
  -9   8   9      131.41      146.13     31.52 o 
  -8   8   9       13.82       12.87     17.74 o 
  -7   8   9       10.05       18.80     13.80 o 
  -6   8   9      510.65      582.26     48.23 o 
  -5   8   9     1142.45     1054.16     72.35 o 
  -4   8   9       38.40       56.24     16.19 o 
  -3   8   9     2659.77     2761.89    100.01 o 
  -2   8   9      566.25      628.26     40.47 o 
  -1   8   9     1651.19     1548.43     43.16 o 
   0   8   9      634.79      612.11     45.55 o 
   1   8   9      351.15      398.02     29.00 o 
   2   8   9     1147.64     1137.18     43.74 o 
   3   8   9      753.38      687.52     32.09 o 
   4   8   9       46.63       42.48     12.57 o 
   5   8   9       51.74       42.72     12.64 o 
   6   8   9      321.47      373.42     27.15 o 
   7   8   9        9.39        0.00     15.41 o 
   8   8   9        0.19       20.70     19.24 o 
   9   8   9      255.34      254.40     37.10 o 
  -9   9   9       77.88      101.14     23.70 o 
  -8   9   9       30.87       37.35     12.20 o 
  -7   9   9       17.75       14.04     10.18 o 
  -6   9   9       58.18       83.81     20.98 o 
  -5   9   9     1063.55     1133.87     50.76 o 
  -4   9   9     2430.66     2582.72     73.07 o 
  -3   9   9      612.53      630.33     37.38 o 
  -2   9   9      402.84      479.43     36.67 o 
  -1   9   9      752.07      632.08     54.62 o 
   0   9   9     6412.61     6310.80     96.35 o 
   1   9   9      427.76      437.99     30.69 o 
   2   9   9       42.58       37.48     12.66 o 
   3   9   9      321.47      315.48     24.31 o 
   4   9   9      882.43      883.51     44.35 o 
   5   9   9     1252.52     1231.66     42.49 o 
   6   9   9      250.01      253.75     24.58 o 
   7   9   9       21.57       11.54     16.62 o 
   8   9   9       42.05       52.52     20.98 o 
   9   9   9       53.02       34.44     15.05 o 
  -9  10   9       40.49       67.62     17.75 o 
  -8  10   9      226.36      188.51     22.75 o 
  -7  10   9       71.76       67.67     19.69 o 
  -6  10   9     1211.33     1153.39     66.56 o 
  -5  10   9       51.12       46.19     14.36 o 
  -4  10   9      308.94      399.45     36.18 o 
  -3  10   9      120.53       93.24     13.34 o 
  -2  10   9     1970.09     1968.01     57.00 o 
  -1  10   9      182.88      211.63     16.82 o 
   0  10   9      404.94      386.26     27.18 o 
   1  10   9     1566.84     1613.72     34.25 o 
   2  10   9     1602.67     1510.35     34.52 o 
   3  10   9      156.39      140.88     14.51 o 
   4  10   9       16.69       28.69      7.91 o 
   5  10   9       26.00       44.26      9.92 o 
   6  10   9      427.65      429.28     30.56 o 
   7  10   9       74.59       82.08     24.63 o 
   8  10   9        1.36       38.48     17.87 o 
   9  10   9      143.27      177.36     30.62 o 
  -9  11   9      144.97      101.49     20.68 o 
  -8  11   9       24.10       24.82     13.20 o 
  -7  11   9        2.47        0.00     17.12 o 
  -6  11   9       47.02       66.37     14.61 o 
  -5  11   9     1359.74     1287.95     67.92 o 
  -4  11   9       80.20      107.40     19.46 o 
  -3  11   9      676.79      597.02     55.52 o 
  -2  11   9      236.59      196.51     15.05 o 
  -1  11   9      981.74      828.16     44.13 o 
   0  11   9      737.27      614.58     46.58 o 
   1  11   9     1861.91     1969.33     49.08 o 
   2  11   9        7.41       22.18      7.98 o 
   3  11   9      429.90      426.28     27.77 o 
   4  11   9      115.79      127.38     25.75 o 
   5  11   9      667.57      661.87     38.61 o 
   6  11   9       52.71       32.93     10.59 o 
   7  11   9        4.02       14.63     13.72 o 
   8  11   9       18.20       33.23     16.82 o 
   9  11   9      118.82      112.48     22.56 o 
  -9  12   9        0.90       16.29     16.36 o 
  -8  12   9        9.77        1.83     17.58 o 
  -7  12   9       95.78      109.72     18.32 o 
  -6  12   9      220.72      248.83     27.12 o 
  -5  12   9      333.93      397.85     36.55 o 
  -4  12   9       32.59       24.77      8.99 o 
  -3  12   9       65.01       60.47     11.52 o 
  -2  12   9     1898.33     2005.84     66.24 o 
  -1  12   9     1147.85     1205.95     47.39 o 
   0  12   9      111.86       96.18     16.10 o 
   1  12   9      115.29      126.62     15.38 o 
   2  12   9       62.25       69.65     12.42 o 
   3  12   9      140.56      164.60     16.66 o 
   4  12   9      224.12      154.93     17.75 o 
   5  12   9        3.30        3.91      8.70 o 
   6  12   9       54.24       33.95     15.29 o 
   7  12   9      469.46      470.30     44.55 o 
   8  12   9       12.37       47.89     15.49 o 
  -8  13   9       21.36        0.00     14.84 o 
  -7  13   9       53.16       71.02     15.95 o 
  -6  13   9      125.76       82.59     17.03 o 
  -5  13   9      438.77      460.73     32.39 o 
  -4  13   9      268.73      322.49     34.23 o 
  -3  13   9     1698.00     1928.19     84.69 o 
  -2  13   9        2.53       13.88     15.86 o 
  -1  13   9      691.59      742.06     40.91 o 
   0  13   9      491.28      457.82     31.49 o 
   1  13   9     1071.22     1056.88     53.33 o 
   2  13   9      303.26      236.96     19.61 o 
   3  13   9      287.68      203.24     19.13 o 
   4  13   9       24.84       22.92      8.29 o 
   5  13   9      111.57      109.02     16.77 o 
   6  13   9       96.65       89.39     17.76 o 
   7  13   9       25.87       59.82     16.20 o 
   8  13   9        0.79       81.75     22.39 o 
  -8  14   9        0.07        4.20     20.07 o 
  -7  14   9      101.70       97.84     22.94 o 
  -6  14   9        2.69       24.24     10.03 o 
  -5  14   9      387.78      391.84     47.54 o 
  -4  14   9      159.07       96.75     16.26 o 
  -3  14   9       37.20       35.74     12.66 o 
  -2  14   9      542.90      424.19     29.58 o 
  -1  14   9     1414.95     1438.68     80.83 o 
   0  14   9       68.18       36.37     12.47 o 
   1  14   9      803.68      764.09     52.27 o 
   2  14   9       63.17       67.53     14.48 o 
   3  14   9       99.44      102.34     24.36 o 
   4  14   9       60.00       66.99     17.15 o 
   5  14   9        0.75        7.01      8.17 o 
   6  14   9       19.12        9.42     11.16 o 
   7  14   9       84.33       52.57     16.25 o 
   8  14   9        4.74       31.89     26.08 o 
  -7  15   9       23.30       23.45     14.14 o 
  -6  15   9       34.55       34.42     18.92 o 
  -5  15   9       36.65       41.36     27.30 o 
  -4  15   9      469.59      498.98     43.96 o 
  -3  15   9      248.30      237.54     23.12 o 
  -2  15   9       51.16       48.23     13.88 o 
  -1  15   9      715.18      728.30     61.73 o 
   0  15   9      960.96      859.53     67.21 o 
   1  15   9       26.28        9.46     14.28 o 
   2  15   9        7.27        0.00      8.64 o 
   3  15   9      198.79      173.39     17.76 o 
   4  15   9       70.17       78.25     16.99 o 
   5  15   9       29.67       19.36      9.28 o 
   6  15   9       17.12       20.36     12.53 o 
   7  15   9       21.07       27.18      9.28 o 
  -7  16   9        3.25        0.00     15.31 o 
  -6  16   9      413.88      424.47     36.10 o 
  -5  16   9      274.64      348.92     38.46 o 
  -4  16   9      257.58      234.66     23.24 o 
  -3  16   9      169.15      144.24     25.11 o 
  -2  16   9        8.32       27.24     10.18 o 
  -1  16   9      824.97      827.13     60.04 o 
   0  16   9      150.58      115.66     17.05 o 
   1  16   9       15.11       14.91     11.83 o 
   2  16   9       83.18       95.57     15.98 o 
   3  16   9      160.40      150.28     20.04 o 
   4  16   9       27.53       41.14     11.26 o 
   5  16   9      122.82      129.17     17.73 o 
   6  16   9       62.88       63.90     24.61 o 
   7  16   9       23.27       10.75     19.21 o 
  -6  17   9        3.71       30.08     24.05 o 
  -5  17   9       57.52       62.92     18.22 o 
  -4  17   9      608.38      650.02     54.36 o 
  -3  17   9       19.02       23.24     12.91 o 
  -2  17   9        1.06        7.44      8.34 o 
  -1  17   9        9.94       23.05     10.29 o 
   0  17   9      395.77      400.40     34.42 o 
   1  17   9      107.28       66.11     15.55 o 
   2  17   9       29.30       29.96     12.14 o 
   3  17   9      174.09      131.03     17.87 o 
   4  17   9      200.26      246.37     24.14 o 
   5  17   9        2.22       25.10     15.25 o 
   6  17   9        8.85        6.24     15.12 o 
  -6  18   9      249.23      294.73     27.94 o 
  -5  18   9       34.91       32.11     18.58 o 
  -4  18   9       13.50       18.31     12.93 o 
  -3  18   9        1.98       11.47     12.52 o 
  -2  18   9      307.68      286.47     30.56 o 
  -1  18   9        1.32        2.29      8.85 o 
   0  18   9        1.19        7.14      7.38 o 
   1  18   9        2.51       43.33     12.11 o 
   2  18   9      333.61      449.41     41.63 o 
   3  18   9       11.51       24.17     15.60 o 
   4  18   9       23.58       29.18     13.75 o 
   5  18   9        1.16       13.62     12.57 o 
   6  18   9       72.49       91.31     19.91 o 
  -5  19   9       78.35       54.42     17.39 o 
  -4  19   9       33.23        0.00     26.74 o 
  -3  19   9      160.51      152.77     23.38 o 
  -2  19   9        9.50        0.00     15.41 o 
  -1  19   9      145.84      209.64     32.15 o 
   0  19   9       20.92       43.21     17.10 o 
   1  19   9      125.58      129.19     23.66 o 
   2  19   9       22.64       30.01     17.03 o 
   3  19   9       61.97       52.58     15.87 o 
   4  19   9       69.63        6.06     15.82 o 
   5  19   9        5.04        1.14     13.74 o 
  -4  20   9        5.33       13.21     16.57 o 
  -3  20   9       22.98       53.19     20.73 o 
  -2  20   9      277.64      269.54     38.88 o 
  -1  20   9       58.39       99.36     21.56 o 
   0  20   9       17.66       51.02     17.20 o 
   1  20   9        0.14       11.82     13.37 o 
   2  20   9       44.22       33.86     19.24 o 
   3  20   9      190.55      217.31     28.04 o 
   4  20   9       17.37       31.21     15.82 o 
  -3  21   9       19.56       36.25     16.80 o 
  -2  21   9        1.03       15.88     17.64 o 
  -1  21   9        3.06       40.81     14.71 o 
   0  21   9       14.06       36.85     18.40 o 
   1  21   9      102.09       80.54     21.22 o 
   2  21   9       22.77       34.86     16.24 o 
   3  21   9       48.23       47.41     16.18 o 
  -1  22   9       20.34       41.96     21.32 o 
   0  22   9        7.83       29.19     12.16 o 
 -10   0  10       50.07       10.32     24.40 o 
  -8   0  10      127.31      152.26     34.13 o 
  -6   0  10     1354.66     1616.12     89.69 o 
  -4   0  10      386.70      342.62     68.58 o 
  -2   0  10    17431.67    16213.63    560.63 o 
   0   0  10       46.55       23.83     27.07 o 
   2   0  10      422.96      502.43     44.64 o 
   4   0  10     1587.03     1477.92    167.93 o 
   6   0  10       39.64       38.76     23.16 o 
   8   0  10      491.08      592.37    107.70 o 
  10   0  10      160.45      196.21     39.91 o 
 -10   1  10        8.06       58.75     20.27 o 
  -9   1  10      476.83      446.16     43.90 o 
  -8   1  10      205.48      123.55     25.63 o 
  -7   1  10      172.96      231.13     28.14 o 
  -6   1  10       83.58       91.36     22.10 o 
  -5   1  10     1484.18     1385.07     99.44 o 
  -4   1  10     2250.22     1850.73     76.43 o 
  -3   1  10     8964.12     8844.60    242.75 o 
  -2   1  10     2021.39     1999.62     90.77 o 
  -1   1  10     7585.69     7450.03    128.34 o 
   0   1  10      931.80      918.75     22.22 o 
   1   1  10     1573.68     1450.43     31.32 o 
   2   1  10       52.94       86.93     11.02 o 
   3   1  10      292.31      306.27     30.65 o 
   4   1  10      171.15      114.65     17.36 o 
   5   1  10      132.49      181.67     18.22 o 
   6   1  10        6.41        0.00     28.22 o 
   7   1  10      257.70      290.10     24.05 o 
   8   1  10        6.87        7.18     15.90 o 
   9   1  10      225.14      260.37     27.35 o 
  10   1  10       69.71       86.71     25.81 o 
 -10   2  10        1.54       18.96     15.60 o 
  -9   2  10        3.91       53.94     24.20 o 
  -8   2  10        9.36       33.52     21.80 o 
  -7   2  10      376.03      327.92     40.85 o 
  -6   2  10      229.79      162.95     18.61 o 
  -5   2  10       41.85       66.78     12.21 o 
  -4   2  10        0.20       13.47     13.20 o 
  -3   2  10     2092.61     2036.03     51.01 o 
  -2   2  10     7520.39     8853.38    223.33 o 
  -1   2  10     1925.05     1975.69     56.62 o 
   0   2  10      126.65      166.47     11.94 o 
   1   2  10      143.73      191.78     13.12 o 
   2   2  10      118.83       70.34     16.84 o 
   3   2  10      491.01      549.31     24.70 o 
   4   2  10      466.48      639.71     57.93 o 
   5   2  10      308.46      260.06     27.01 o 
   6   2  10       31.64        3.71     12.72 o 
   7   2  10      100.71      132.39     24.78 o 
   8   2  10       99.75      106.79     22.79 o 
   9   2  10      215.12      193.76     23.52 o 
  10   2  10      108.98       91.65     22.63 o 
 -10   3  10        3.13       15.58     17.34 o 
  -9   3  10       56.54       84.04     31.29 o 
  -8   3  10     1197.04     1483.35    100.65 o 
  -7   3  10        6.72       10.96     15.56 o 
  -6   3  10        5.62       40.38     21.22 o 
  -5   3  10       14.59        3.75      8.72 o 
  -4   3  10    11546.48    12328.46    287.45 o 
  -3   3  10      781.67      672.63     88.65 o 
  -2   3  10      500.93      464.57     29.90 o 
  -1   3  10     1079.76     1172.71     31.95 o 
   0   3  10     9912.02     8856.28    127.77 o 
   1   3  10      697.73      534.73     41.89 o 
   2   3  10     1633.06     1555.88     28.82 o 
   3   3  10      101.23       85.58     16.84 o 
   4   3  10     1659.38     1901.97     64.66 o 
   5   3  10      588.97      600.24     80.47 o 
   6   3  10      683.52      683.48     56.80 o 
   7   3  10      222.48      318.23     44.08 o 
   8   3  10      131.59      112.30     21.73 o 
   9   3  10       26.32       49.77     15.78 o 
  10   3  10      164.15      262.12     32.09 o 
 -10   4  10        3.82       17.62     19.73 o 
  -9   4  10       16.02        9.56     34.47 o 
  -8   4  10      195.43      167.15     53.48 o 
  -7   4  10      284.29      306.26     38.32 o 
  -6   4  10       99.70      179.44     19.19 o 
  -5   4  10     1881.21     1644.93     90.60 o 
  -4   4  10       22.74       61.86     28.42 o 
  -3   4  10     2966.50     2838.43     49.36 o 
  -2   4  10      218.99      235.22     21.83 o 
  -1   4  10     6780.46     7012.85    191.62 o 
   0   4  10      193.56      239.02     17.50 o 
   1   4  10     1483.36     1494.91     29.80 o 
   2   4  10      386.02      285.82     18.64 o 
   3   4  10      232.83      204.28     16.71 o 
   4   4  10      110.00       73.72     21.19 o 
   5   4  10     1218.49     1322.45     55.95 o 
   6   4  10      196.10      251.43     24.06 o 
   7   4  10      239.02      230.55     24.07 o 
   8   4  10      168.61      209.53     45.58 o 
   9   4  10      361.44      464.71     43.33 o 
  10   4  10       61.50       79.57     17.15 o 
 -10   5  10       17.23       42.39     24.30 o 
  -9   5  10        2.79        0.00     24.32 o 
  -8   5  10      256.51      271.75     22.95 o 
  -7   5  10       22.59       12.22     27.36 o 
  -6   5  10      575.17      565.53     48.04 o 
  -5   5  10     2812.96     2743.93    154.28 o 
  -4   5  10     9902.17    10130.21    309.35 o 
  -3   5  10      275.69      233.46     17.69 o 
  -2   5  10       26.79       22.59      7.95 o 
  -1   5  10      430.72      436.55     30.16 o 
   0   5  10     7169.66     7765.02    205.01 o 
   1   5  10     1467.90     1304.22     39.90 o 
   2   5  10      759.23      886.15     43.51 o 
   3   5  10      476.26      360.07     29.84 o 
   4   5  10     1233.72     1059.85     55.64 o 
   5   5  10      258.81      263.58     23.21 o 
   6   5  10      254.25      296.47     24.14 o 
   7   5  10       45.10       37.66     17.87 o 
   8   5  10      146.90      186.04     25.81 o 
   9   5  10       21.94       16.66     21.80 o 
 -10   6  10        2.74       22.72     25.12 o 
  -9   6  10        4.39       36.10     17.45 o 
  -8   6  10        2.32       16.50     15.66 o 
  -7   6  10      174.88      150.66     16.57 o 
  -6   6  10      669.08      853.81     56.36 o 
  -5   6  10      241.86      258.45     24.85 o 
  -4   6  10       51.25       39.97     12.68 o 
  -3   6  10       76.33       57.12     10.03 o 
  -2   6  10     3419.77     3397.24    100.48 o 
  -1   6  10     1085.22     1114.40     28.65 o 
   0   6  10     1840.15     1885.24     69.67 o 
   1   6  10        6.07        7.43      9.72 o 
   2   6  10     1794.03     1849.99     32.15 o 
   3   6  10      343.88      293.66     17.67 o 
   4   6  10       23.95       30.31     18.53 o 
   5   6  10     1151.27     1033.77     59.79 o 
   6   6  10       50.05       37.21     20.88 o 
   7   6  10        0.67       35.04     14.44 o 
   8   6  10      155.27      197.77     30.53 o 
   9   6  10      275.13      275.49     48.06 o 
  -9   7  10      154.86      139.59     54.32 o 
  -8   7  10       58.16       48.49     18.67 o 
  -7   7  10      375.24      351.01     41.59 o 
  -6   7  10       44.24       48.20     13.06 o 
  -5   7  10     2402.09     2474.25     96.45 o 
  -4   7  10      525.17      588.91     42.81 o 
  -3   7  10     4304.78     4544.99    142.18 o 
  -2   7  10      197.21      205.14     17.28 o 
  -1   7  10     1813.12     1673.03     44.34 o 
   0   7  10     1610.10     1362.05     35.56 o 
   1   7  10     3500.94     3539.53     56.91 o 
   2   7  10       43.62       33.45     14.19 o 
   3   7  10      665.58      606.43     34.71 o 
   4   7  10       63.56       91.01     17.27 o 
   5   7  10      193.43      227.33     24.04 o 
   6   7  10       27.67       21.88     17.79 o 
   7   7  10       52.65       45.50     16.37 o 
   8   7  10       93.61      111.51     24.29 o 
   9   7  10       66.03       88.24     21.39 o 
  -9   8  10        6.37        8.37     19.34 o 
  -8   8  10        2.36       26.20     17.84 o 
  -7   8  10        2.58        1.94     18.71 o 
  -6   8  10      887.22      834.39     64.54 o 
  -5   8  10        0.37       14.94     12.86 o 
  -4   8  10       14.01       21.22     11.94 o 
  -3   8  10       28.76       12.53      8.25 o 
  -2   8  10     3137.09     3388.51    150.89 o 
  -1   8  10       94.46      106.08     20.53 o 
   0   8  10       22.07       56.72     11.74 o 
   1   8  10      286.17      306.72     20.56 o 
   2   8  10      444.44      500.32     35.87 o 
   3   8  10      375.09      449.21     22.36 o 
   4   8  10       92.21       61.76     11.33 o 
   5   8  10       81.69      127.00     16.19 o 
   6   8  10       94.04      152.84     24.60 o 
   7   8  10        9.12       51.16     21.01 o 
   8   8  10       49.79       50.63     17.53 o 
   9   8  10       66.68       75.93     30.46 o 
  -9   9  10      210.73      181.14     40.28 o 
  -8   9  10        9.07       14.92     13.13 o 
  -7   9  10      180.80      241.34     28.34 o 
  -6   9  10       12.54       39.70     15.06 o 
  -5   9  10     1846.53     1953.15    104.86 o 
  -4   9  10      954.84     1046.07     86.02 o 
  -3   9  10     1094.86     1001.07     53.93 o 
  -2   9  10       21.24       23.24      8.90 o 
  -1   9  10     1627.29     1696.44     47.29 o 
   0   9  10      260.80      203.02     14.18 o 
   1   9  10     2174.70     2096.08     58.30 o 
   2   9  10      237.95      222.99     15.69 o 
   3   9  10      202.59      158.35     20.52 o 
   4   9  10       47.83       30.91      9.70 o 
   5   9  10       42.44       35.58     15.89 o 
   6   9  10        9.93       27.71     13.78 o 
   7   9  10      151.87      150.56     25.73 o 
   8   9  10       28.32        0.00     26.96 o 
   9   9  10      222.11      237.15     27.33 o 
  -9  10  10        5.30       24.90     14.84 o 
  -8  10  10      103.31       49.53     31.94 o 
  -7  10  10      191.12      191.29     27.08 o 
  -6  10  10      103.88       67.81     15.72 o 
  -5  10  10       79.96       82.17     18.37 o 
  -4  10  10       29.60       12.33     10.64 o 
  -3  10  10      564.95      662.16     45.34 o 
  -2  10  10      322.03      347.99     32.19 o 
  -1  10  10     1124.78     1039.25     33.56 o 
   0  10  10       42.45       26.13      8.90 o 
   1  10  10       70.01       53.96     13.45 o 
   2  10  10        1.86        6.61      9.06 o 
   3  10  10       62.01       57.46     10.74 o 
   4  10  10        1.92       20.88      8.10 o 
   5  10  10       19.67        7.43     13.05 o 
   6  10  10       89.29       67.25     14.65 o 
   7  10  10        1.26       16.77     14.29 o 
   8  10  10       12.04       44.41     14.56 o 
   9  10  10       55.50       60.36     19.31 o 
  -9  11  10       12.22       31.72     14.37 o 
  -8  11  10      260.50      253.11     28.18 o 
  -7  11  10       20.53        4.88     17.19 o 
  -6  11  10       41.50       26.18     12.04 o 
  -5  11  10       36.80       33.22     15.83 o 
  -4  11  10     3210.72     3289.74    120.48 o 
  -3  11  10      528.91      497.09     37.01 o 
  -2  11  10        7.45       15.94      8.54 o 
  -1  11  10      660.78      539.96     47.84 o 
   0  11  10     3281.39     3432.25     55.72 o 
   1  11  10       20.77        9.55     11.77 o 
   2  11  10       16.91       23.93      8.80 o 
   3  11  10       16.35        0.00      9.98 o 
   4  11  10      177.17      157.67     17.99 o 
   5  11  10        1.85       23.11      8.77 o 
   6  11  10      226.81      180.64     22.82 o 
   7  11  10       63.30       64.66     20.46 o 
   8  11  10       13.86       29.80     13.71 o 
  -8  12  10       65.80       55.48     18.20 o 
  -7  12  10      224.45      279.45     32.47 o 
  -6  12  10      205.07      245.00     20.11 o 
  -5  12  10       24.58       51.92     11.40 o 
  -4  12  10      542.81      476.51     32.82 o 
  -3  12  10       27.86       14.16     12.29 o 
  -2  12  10       43.51       38.37     11.17 o 
  -1  12  10      556.20      543.62     35.25 o 
   0  12  10      362.81      394.67     30.70 o 
   1  12  10        2.87       21.26     17.22 o 
   2  12  10      261.25      213.94     19.22 o 
   3  12  10      149.18      133.18     14.69 o 
   4  12  10       93.98       83.95     14.66 o 
   5  12  10       12.45        1.03      7.82 o 
   6  12  10       56.45       78.29     16.74 o 
   7  12  10       37.93       53.78     23.59 o 
   8  12  10       47.21       47.67     13.84 o 
  -8  13  10      202.38      244.05     37.91 o 
  -7  13  10        9.43       13.35      8.32 o 
  -6  13  10       21.26       22.00     13.59 o 
  -5  13  10      334.14      349.55     30.22 o 
  -4  13  10     1793.49     1950.57     91.39 o 
  -3  13  10       72.12       77.52     12.92 o 
  -2  13  10        6.04        3.87      7.92 o 
  -1  13  10      141.90      127.43     15.69 o 
   0  13  10     1720.51     1699.96     92.34 o 
   1  13  10      157.65      162.77     17.92 o 
   2  13  10       64.64       77.41     16.46 o 
   3  13  10       28.05       29.25      9.54 o 
   4  13  10       70.10       95.42     13.71 o 
   5  13  10       82.25       75.03     13.87 o 
   6  13  10       45.29       48.19     11.99 o 
   7  13  10       56.84       33.17     12.53 o 
   8  13  10        0.04       25.65     17.32 o 
  -8  14  10        6.88       33.87     13.52 o 
  -7  14  10       54.64       71.76     22.16 o 
  -6  14  10      157.12      214.49     30.37 o 
  -5  14  10       96.42      135.65     25.41 o 
  -4  14  10      161.11      190.58     31.45 o 
  -3  14  10        0.58        0.00      8.70 o 
  -2  14  10      170.67      162.03     18.03 o 
  -1  14  10      104.24      157.98     18.08 o 
   0  14  10       47.17       24.19      8.60 o 
   1  14  10       24.58        9.66     18.19 o 
   2  14  10       32.45        0.00     10.24 o 
   3  14  10        1.78        0.00     21.67 o 
   4  14  10        2.59        0.00     18.14 o 
   5  14  10       42.51       55.11     13.95 o 
   6  14  10        3.12       25.67      8.93 o 
   7  14  10      154.64      157.32     23.20 o 
  -7  15  10       86.74       68.12     31.33 o 
  -6  15  10       21.96       31.14     27.14 o 
  -5  15  10      386.08      372.72     44.97 o 
  -4  15  10      203.28      193.99     32.97 o 
  -3  15  10      566.92      540.16     46.13 o 
  -2  15  10      143.12      227.34     20.50 o 
  -1  15  10      763.89      775.97     67.72 o 
   0  15  10        4.38       15.72      8.40 o 
   1  15  10      455.91      374.64     34.46 o 
   2  15  10       26.34       19.32      9.41 o 
   3  15  10      324.37      306.81     36.00 o 
   4  15  10       65.55       72.93     15.58 o 
   5  15  10        2.94       10.00      8.10 o 
   6  15  10        2.57        0.00      9.45 o 
   7  15  10       53.09       38.96     13.20 o 
  -7  16  10      276.68      305.58     46.28 o 
  -6  16  10       97.86      103.46     29.12 o 
  -5  16  10        6.72       27.49     16.91 o 
  -4  16  10        5.98       15.27     12.78 o 
  -3  16  10      615.97      634.29     50.11 o 
  -2  16  10      529.45      550.33     39.75 o 
  -1  16  10       75.79       76.04     16.19 o 
   0  16  10       36.43       21.81     10.95 o 
   1  16  10        2.03        0.00     12.06 o 
   2  16  10       76.61       69.43     12.68 o 
   3  16  10      214.92      220.43     20.58 o 
   4  16  10        1.97        3.24      9.16 o 
   5  16  10        6.26        5.79      6.60 o 
   6  16  10       28.91       16.98     17.89 o 
  -6  17  10       21.44        5.82     17.55 o 
  -5  17  10      129.88      161.33     27.12 o 
  -4  17  10      188.13      218.22     24.24 o 
  -3  17  10      334.06      312.31     28.27 o 
  -2  17  10        7.40       11.80     14.52 o 
  -1  17  10      166.58      156.22     22.93 o 
   0  17  10      177.79      140.47     21.59 o 
   1  17  10      654.93      573.35     56.78 o 
   2  17  10       61.37       88.40     22.47 o 
   3  17  10       72.79       52.87     12.05 o 
   4  17  10       23.25       20.39     18.39 o 
   5  17  10       43.01       25.93     14.77 o 
   6  17  10       15.22       24.84     11.46 o 
  -5  18  10       32.83       32.68     11.83 o 
  -4  18  10       23.56       17.77     17.95 o 
  -3  18  10      183.77      174.27     23.83 o 
  -2  18  10        0.07       18.36     11.32 o 
  -1  18  10      141.40      107.88     26.48 o 
   0  18  10        0.36       12.11     12.67 o 
   1  18  10        4.56       10.25     10.33 o 
   2  18  10       11.11       24.21     14.39 o 
   3  18  10       96.61       81.76     20.71 o 
   4  18  10      112.23       92.11     25.87 o 
   5  18  10        0.25        0.00     23.24 o 
  -5  19  10       33.37       67.65     17.69 o 
  -4  19  10      203.31      278.65     33.17 o 
  -3  19  10       26.92       29.66     13.71 o 
  -2  19  10        1.74        0.00     15.66 o 
  -1  19  10       13.36       27.09     10.66 o 
   0  19  10      163.99      161.19     26.25 o 
   1  19  10        0.10       15.42     18.21 o 
   2  19  10       15.05       17.29     14.44 o 
   3  19  10       35.60       21.72     15.63 o 
   4  19  10        5.09       24.12     13.79 o 
  -3  20  10       25.42       11.23     20.04 o 
  -2  20  10      225.37      198.76     31.42 o 
  -1  20  10       65.31       88.24     25.60 o 
   0  20  10       13.09       13.77     14.72 o 
   1  20  10       32.09       32.68     16.62 o 
   2  20  10       74.42       76.36     23.00 o 
   3  20  10        1.42       18.67     20.74 o 
  -2  21  10        0.67       24.19     25.78 o 
  -1  21  10       13.09       22.64     13.45 o 
   0  21  10       53.42       83.73     19.33 o 
   1  21  10       10.72       27.49     19.66 o 
   2  21  10        4.57        0.00     22.85 o 
  -9   0  11      315.70      356.29     53.92 o 
  -7   0  11       89.92       71.11     30.01 o 
  -5   0  11     1920.94     2602.93    191.11 o 
  -3   0  11     3614.69     3653.16    176.91 o 
  -1   0  11      954.41      743.31     32.42 o 
   1   0  11      108.67      126.64     21.77 o 
   3   0  11       15.06       32.90     20.04 o 
   5   0  11     1911.23     2132.91    103.73 o 
   7   0  11       49.45       63.46     26.01 o 
   9   0  11      581.68      544.28     78.64 o 
 -10   1  11        2.60       32.39     18.07 o 
  -9   1  11      196.27      103.95     22.51 o 
  -8   1  11     1282.40     1461.91    108.95 o 
  -7   1  11        9.68        0.00     27.07 o 
  -6   1  11      173.81      224.22     24.57 o 
  -5   1  11      116.10       53.16     16.68 o 
  -4   1  11     5994.04     6570.23    187.79 o 
  -3   1  11       21.49       22.67      7.86 o 
  -2   1  11     1350.50     1400.31     38.70 o 
  -1   1  11     1106.02     1033.93     27.90 o 
   0   1  11     4911.60     4451.01     73.52 o 
   1   1  11      805.23      799.32     28.70 o 
   2   1  11       98.34       76.48     12.05 o 
   3   1  11      412.22      316.54     25.45 o 
   4   1  11      427.42      554.87     48.07 o 
   5   1  11        5.83       34.36     15.15 o 
   6   1  11      327.47      359.18     31.33 o 
   7   1  11      139.66      194.35     21.78 o 
   8   1  11        0.25       30.26     21.48 o 
   9   1  11        1.19       25.56     13.77 o 
 -10   2  11      110.63      120.01     24.16 o 
  -9   2  11        9.60       16.12     29.82 o 
  -8   2  11       24.45       19.68     23.76 o 
  -7   2  11       79.82       57.82     27.65 o 
  -6   2  11      284.67      329.50     29.19 o 
  -5   2  11      414.84      375.31     34.90 o 
  -4   2  11      418.42      533.01     48.83 o 
  -3   2  11     1277.54     1352.57     56.05 o 
  -2   2  11       55.60       76.67     10.66 o 
  -1   2  11      931.52     1129.04     54.16 o 
   0   2  11       17.13       61.29     14.51 o 
   1   2  11      828.60      795.46     45.95 o 
   2   2  11       12.29        3.50      8.62 o 
   3   2  11      267.46      207.42     18.66 o 
   4   2  11       12.05       13.20     14.44 o 
   5   2  11     2297.74     2560.88     74.87 o 
   6   2  11     2166.55     2265.32     53.37 o 
   7   2  11       64.17       60.06     30.33 o 
   8   2  11      435.55      418.70     44.70 o 
   9   2  11      240.08      201.10     32.88 o 
 -10   3  11       98.39       75.02     22.94 o 
  -9   3  11      506.46      491.43     47.69 o 
  -8   3  11        1.92        0.00     19.16 o 
  -7   3  11      329.63      511.14     42.85 o 
  -6   3  11        8.94       44.35     25.16 o 
  -5   3  11     1518.14     1462.76    113.29 o 
  -4   3  11      948.73      922.44     66.39 o 
  -3   3  11     1986.73     1788.41     54.13 o 
  -2   3  11      245.33      220.61     16.54 o 
  -1   3  11     1232.06      988.87     29.07 o 
   0   3  11     3331.71     3568.02     71.22 o 
   1   3  11     7542.86     7966.70    172.41 o 
   2   3  11      436.98      498.53     23.56 o 
   3   3  11      641.39      753.72     27.65 o 
   4   3  11       21.42       14.78     17.13 o 
   5   3  11       97.70      140.99     25.35 o 
   6   3  11       75.78       49.90     22.63 o 
   7   3  11      301.05      372.93     36.34 o 
   8   3  11        1.56       26.54     15.98 o 
   9   3  11      239.46      272.38     38.52 o 
 -10   4  11      111.15      128.54     25.93 o 
  -9   4  11        5.61       17.32     32.00 o 
  -8   4  11       13.20       37.61     13.70 o 
  -7   4  11       38.81       11.63     15.05 o 
  -6   4  11      643.40      809.98     70.47 o 
  -5   4  11       81.81       50.84     11.38 o 
  -4   4  11       23.44       20.68     16.14 o 
  -3   4  11      363.61      384.36     26.62 o 
  -2   4  11     1894.35     1892.07     33.00 o 
  -1   4  11      237.13      173.55     19.24 o 
   0   4  11      616.03      834.63     35.14 o 
   1   4  11      212.65      177.52     16.34 o 
   2   4  11      114.25      105.65     14.42 o 
   3   4  11        3.00        0.00      6.94 o 
   4   4  11      347.67      347.73     31.88 o 
   5   4  11        2.02       26.58     17.87 o 
   6   4  11     1014.28     1082.66     88.05 o 
   7   4  11       24.11       63.45     17.20 o 
   8   4  11      709.98      754.44     56.72 o 
   9   4  11        3.61       51.44     17.43 o 
  -9   5  11      332.82      387.67     37.00 o 
  -8   5  11      624.43      632.37     51.20 o 
  -7   5  11      284.07      239.58     33.05 o 
  -6   5  11       21.36       44.68     14.46 o 
  -5   5  11      684.94      716.85     45.74 o 
  -4   5  11     1834.17     1676.24     55.45 o 
  -3   5  11     4220.42     3998.22     74.35 o 
  -2   5  11      699.67      645.31     34.70 o 
  -1   5  11     4268.94     4384.25     68.50 o 
   0   5  11      203.40      259.34     19.26 o 
   1   5  11     2360.86     2380.81     87.44 o 
   2   5  11     1503.56     1508.97     30.04 o 
   3   5  11       64.33       50.32     11.91 o 
   4   5  11      108.46       86.54     20.13 o 
   5   5  11     1392.08     1380.16     59.37 o 
   6   5  11      404.90      492.12     39.17 o 
   7   5  11        4.42       11.33     14.16 o 
   8   5  11       28.41       36.81     16.60 o 
   9   5  11      223.98      201.26     31.90 o 
  -9   6  11      102.28      106.92     29.08 o 
  -8   6  11       28.35       35.79     26.43 o 
  -7   6  11       83.85       78.75     19.35 o 
  -6   6  11      343.43      332.36     27.91 o 
  -5   6  11     1352.94     1533.98     81.98 o 
  -4   6  11       70.97      136.78     18.04 o 
  -3   6  11     1512.69     1372.64     47.79 o 
  -2   6  11      614.10      667.82     39.02 o 
  -1   6  11     1126.90      986.86     34.27 o 
   0   6  11       76.85      152.89     19.49 o 
   1   6  11       30.04       47.84     12.04 o 
   2   6  11      436.78      560.43     31.95 o 
   3   6  11      480.56      526.35     27.18 o 
   4   6  11     1033.00      924.44     83.22 o 
   5   6  11     1091.58     1122.89    103.08 o 
   6   6  11      731.41      864.25     74.03 o 
   7   6  11      295.21      334.55     29.68 o 
   8   6  11      161.13      194.77     26.99 o 
   9   6  11       20.61       33.78     24.23 o 
  -9   7  11       36.77       40.43     23.01 o 
  -8   7  11      657.15      647.41     43.22 o 
  -7   7  11        0.58       28.70     32.40 o 
  -6   7  11       99.29       76.95     14.88 o 
  -5   7  11        1.16       12.69     11.19 o 
  -4   7  11     4526.96     4859.55    195.43 o 
  -3   7  11      134.19      136.56     17.31 o 
  -2   7  11      143.59      117.97     15.47 o 
  -1   7  11      235.95      281.00     19.95 o 
   0   7  11     5820.68     5794.50     95.81 o 
   1   7  11        0.46        0.00     10.08 o 
   2   7  11       11.17       25.48     14.33 o 
   3   7  11        0.30       14.90      9.28 o 
   4   7  11        1.33       24.95     17.55 o 
   5   7  11       31.20       49.05     18.15 o 
   6   7  11      216.18      253.94     25.96 o 
   7   7  11        7.63        2.26     14.80 o 
   8   7  11       54.40       69.42     19.54 o 
   9   7  11       46.71       75.27     19.23 o 
  -9   8  11      155.40      229.76     40.48 o 
  -8   8  11       32.62       39.88     23.42 o 
  -7   8  11      267.03      249.25     25.39 o 
  -6   8  11       21.63        4.03     15.54 o 
  -5   8  11      214.29      230.28     28.14 o 
  -4   8  11       18.10       30.41      9.36 o 
  -3   8  11       95.25      119.11     23.86 o 
  -2   8  11        5.83       16.65     12.41 o 
  -1   8  11     1455.45     1705.64     44.60 o 
   0   8  11       77.32       73.37     12.96 o 
   1   8  11        1.18        7.28     10.52 o 
   2   8  11      319.28      301.98     21.46 o 
   3   8  11        9.21        6.62      6.65 o 
   4   8  11      312.16      289.10     28.25 o 
   5   8  11     1139.84     1227.88     87.39 o 
   6   8  11      398.32      383.14     30.33 o 
   7   8  11       83.81       72.01     18.03 o 
   8   8  11        8.32       22.74     14.42 o 
   9   8  11      265.71      310.52     40.35 o 
  -9   9  11       94.03      106.76     25.09 o 
  -8   9  11     1028.84     1195.68     99.04 o 
  -7   9  11      361.35      334.01     29.86 o 
  -6   9  11       19.06       33.34     14.47 o 
  -5   9  11      124.88       71.64     15.77 o 
  -4   9  11     3334.23     3408.24    127.88 o 
  -3   9  11      741.82      821.64     45.35 o 
  -2   9  11       95.69      109.57     15.56 o 
  -1   9  11      311.32      357.36     24.23 o 
   0   9  11     2483.99     2688.90     53.61 o 
   1   9  11     1327.01     1148.01     36.79 o 
   2   9  11       29.81       25.36      9.49 o 
   3   9  11      496.20      517.91     28.72 o 
   4   9  11       48.70       49.21     15.23 o 
   5   9  11      424.19      448.43     36.76 o 
   6   9  11      201.77      245.57     29.05 o 
   7   9  11      269.53      292.97     31.65 o 
   8   9  11       15.84        0.00     12.68 o 
  -9  10  11      118.42       97.42     23.28 o 
  -8  10  11        5.30       38.92     37.43 o 
  -7  10  11       38.24       19.39     12.39 o 
  -6  10  11      642.92      646.28     47.63 o 
  -5  10  11      286.01      377.22     30.71 o 
  -4  10  11       87.96      122.54     16.72 o 
  -3  10  11        0.53       16.32     13.15 o 
  -2  10  11     1184.65     1182.10     65.34 o 
  -1  10  11      319.44      246.01     19.76 o 
   0  10  11      178.82      203.87     15.42 o 
   1  10  11       38.27       29.06      8.94 o 
   2  10  11      377.61      390.73     33.10 o 
   3  10  11       18.47        8.21     10.53 o 
   4  10  11      881.88      780.51     48.23 o 
   5  10  11      584.57      590.75     39.01 o 
   6  10  11       53.85       31.64     16.03 o 
   7  10  11       41.55      107.06     23.16 o 
   8  10  11       27.06       23.77     19.27 o 
  -8  11  11      171.19      110.99     24.17 o 
  -7  11  11      316.06      333.78     29.82 o 
  -6  11  11        0.13       14.06     11.88 o 
  -5  11  11     1307.13     1260.39    112.09 o 
  -4  11  11      157.74      202.60     34.52 o 
  -3  11  11      896.33      863.28     49.85 o 
  -2  11  11        4.75        1.00     12.12 o 
  -1  11  11     2216.30     2303.39     52.40 o 
   0  11  11      103.90      101.49     13.81 o 
   1  11  11      335.12      388.09     25.08 o 
   2  11  11       28.90       21.48     13.38 o 
   3  11  11        6.81        1.61     14.11 o 
   4  11  11       26.10        5.16      9.80 o 
   5  11  11       14.22        9.21     11.31 o 
   6  11  11       20.00       19.96     17.04 o 
   7  11  11      354.16      396.44     43.70 o 
   8  11  11       22.24       25.38     16.65 o 
  -8  12  11       12.98       24.30     19.64 o 
  -7  12  11      130.37      145.92     38.17 o 
  -6  12  11      290.16      302.54     28.44 o 
  -5  12  11       69.48       59.20     26.23 o 
  -4  12  11      365.28      301.34     24.19 o 
  -3  12  11      809.26      754.47     56.05 o 
  -2  12  11      152.75      152.57     16.60 o 
  -1  12  11        6.38       17.02     13.85 o 
   0  12  11      338.28      315.85     22.09 o 
   1  12  11      225.35      215.81     21.05 o 
   2  12  11       54.06       50.41     11.48 o 
   3  12  11      401.78      390.01     29.41 o 
   4  12  11      100.79      118.46     16.01 o 
   5  12  11       11.17       23.65     10.20 o 
   6  12  11      152.26      135.78     25.23 o 
   7  12  11       46.08       55.85     22.66 o 
   8  12  11       64.37       78.63     30.81 o 
  -8  13  11       57.97       68.57     26.96 o 
  -7  13  11      180.16      210.38     24.61 o 
  -6  13  11        8.22       22.32      9.72 o 
  -5  13  11      135.59      129.26     18.16 o 
  -4  13  11      283.22      235.64     25.16 o 
  -3  13  11      763.34      666.70     47.05 o 
  -2  13  11        0.41       13.10      6.59 o 
  -1  13  11      834.92      671.26     42.24 o 
   0  13  11      187.58      270.61     22.67 o 
   1  13  11       54.43       46.25     15.96 o 
   2  13  11      857.10      723.90     49.65 o 
   3  13  11       32.57       29.02     10.88 o 
   4  13  11       14.16       20.60     10.74 o 
   5  13  11       10.51        0.04     12.74 o 
   6  13  11       99.56       83.70     22.99 o 
   7  13  11      194.03      179.95     28.12 o 
  -7  14  11      219.62      234.06     23.66 o 
  -6  14  11       24.32       35.22     30.11 o 
  -5  14  11      214.68      247.46     32.35 o 
  -4  14  11       60.38       83.34     17.52 o 
  -3  14  11     1486.61     1571.11     60.51 o 
  -2  14  11        1.25        0.39     15.07 o 
  -1  14  11      140.86      146.53     15.14 o 
   0  14  11      178.69      205.72     17.16 o 
   1  14  11      160.35      165.56     15.47 o 
   2  14  11        0.27       20.05      8.16 o 
   3  14  11      213.47      206.27     21.19 o 
   4  14  11       65.85       67.33     13.05 o 
   5  14  11        1.10       15.47     10.02 o 
   6  14  11       74.96       50.73     19.04 o 
   7  14  11        0.58        0.00     20.43 o 
  -7  15  11       56.08       60.82     18.51 o 
  -6  15  11        0.81       32.27     16.92 o 
  -5  15  11        9.52        0.00     17.79 o 
  -4  15  11      976.78     1122.43     99.36 o 
  -3  15  11      192.70      122.67     19.41 o 
  -2  15  11      107.90      138.82     25.18 o 
  -1  15  11      274.89      270.58     27.18 o 
   0  15  11      103.37       92.08     15.85 o 
   1  15  11        0.12        9.66     20.73 o 
   2  15  11      278.02      258.29     24.11 o 
   3  15  11        6.20        6.55      9.37 o 
   4  15  11       26.22       32.36      9.74 o 
   5  15  11       22.47       16.47     16.11 o 
   6  15  11       61.97       35.35     15.41 o 
  -6  16  11       70.42       49.45     18.25 o 
  -5  16  11      146.81      163.08     28.39 o 
  -4  16  11       82.16       86.88     26.92 o 
  -3  16  11      291.89      209.48     24.58 o 
  -2  16  11       54.87       41.67     10.91 o 
  -1  16  11       19.99       46.20     20.69 o 
   0  16  11        1.73       30.71     11.93 o 
   1  16  11        2.75        3.16     11.19 o 
   2  16  11      242.28      183.39     20.69 o 
   3  16  11        1.29        7.12     11.74 o 
   4  16  11        0.68        5.57     10.17 o 
   5  16  11       61.60       60.53     14.61 o 
   6  16  11       15.18       39.59     14.35 o 
  -6  17  11       11.51        0.00     24.00 o 
  -5  17  11       12.74        7.75     13.53 o 
  -4  17  11      519.46      526.72     47.27 o 
  -3  17  11       33.77       46.62     12.60 o 
  -2  17  11        3.82       12.24      9.37 o 
  -1  17  11       21.41       19.28     10.03 o 
   0  17  11      248.42      234.31     28.75 o 
   1  17  11      217.43      186.88     24.77 o 
   2  17  11       30.91       33.04     11.61 o 
   3  17  11       22.31       23.72     12.17 o 
   4  17  11       13.29       17.62     10.98 o 
   5  17  11        2.52        0.00     16.62 o 
  -5  18  11       19.13       35.82     20.44 o 
  -4  18  11       17.83       33.61     18.12 o 
  -3  18  11        0.00        8.45     16.66 o 
  -2  18  11      239.27      283.56     31.01 o 
  -1  18  11        1.07       28.12     11.65 o 
   0  18  11      104.16       84.04     15.89 o 
   1  18  11        0.28        1.57     11.58 o 
   2  18  11      310.38      225.86     28.33 o 
   3  18  11       91.01       90.19     20.19 o 
   4  18  11        9.79       11.83     20.30 o 
  -4  19  11       50.12       25.65     11.92 o 
  -3  19  11       63.07       54.40     14.26 o 
  -2  19  11        5.16        0.00     18.59 o 
  -1  19  11       36.94       20.97     10.67 o 
   0  19  11        4.39        5.79     26.43 o 
   1  19  11       30.82       23.02     14.90 o 
   2  19  11       23.29        6.54     22.31 o 
   3  19  11       14.47       30.56     14.08 o 
  -3  20  11      139.25      190.94     28.16 o 
  -2  20  11       89.94       90.41     22.35 o 
  -1  20  11        1.99       34.77     10.94 o 
   0  20  11        0.86        9.07     17.52 o 
   1  20  11       13.86       28.50     21.48 o 
   2  20  11        6.30       18.27      9.27 o 
  -8   0  12      244.11      222.89     43.23 o 
  -6   0  12     2258.46     2649.04    136.30 o 
  -4   0  12      506.61      587.60     75.85 o 
  -2   0  12      341.86      405.26     43.44 o 
   0   0  12     1544.88     1291.21     73.88 o 
   2   0  12      362.65      307.65     29.21 o 
   4   0  12     1653.13     1892.45     75.96 o 
   6   0  12     2491.45     2509.23    140.66 o 
   8   0  12      448.90      395.20     48.25 o 
  -9   1  12      769.49      724.50     56.10 o 
  -8   1  12      503.19      518.59     44.41 o 
  -7   1  12      857.13      871.76     70.81 o 
  -6   1  12      210.77      413.04     33.55 o 
  -5   1  12     2075.62     2139.92    144.63 o 
  -4   1  12     1718.28     1585.96     71.25 o 
  -3   1  12      964.26      784.37     51.34 o 
  -2   1  12        5.57        6.40      7.90 o 
  -1   1  12     1362.55     1373.87     35.39 o 
   0   1  12     1060.49     1157.68     27.77 o 
   1   1  12      696.81      739.57     39.86 o 
   2   1  12        2.30       26.30      7.19 o 
   3   1  12       13.64       30.61     11.97 o 
   4   1  12      194.62      162.00     30.33 o 
   5   1  12       64.69       26.51     21.30 o 
   6   1  12      172.56      187.24     23.33 o 
   7   1  12      449.88      584.51     49.79 o 
   8   1  12        1.62        9.94     19.88 o 
   9   1  12      223.64      278.73     33.48 o 
  -9   2  12      275.53      258.30     30.20 o 
  -8   2  12        3.09       12.61     17.03 o 
  -7   2  12      427.73      408.99     33.43 o 
  -6   2  12      922.50      884.71     97.71 o 
  -5   2  12     1917.29     2215.43    135.14 o 
  -4   2  12      107.08      104.89     18.36 o 
  -3   2  12     1553.03     1608.40     66.35 o 
  -2   2  12      308.92      280.51     19.63 o 
  -1   2  12      104.89      137.10     12.75 o 
   0   2  12     1633.65     1966.42     47.37 o 
   1   2  12      250.38      222.78     16.24 o 
   2   2  12        6.78       48.87     12.50 o 
   3   2  12        3.74       24.37     15.66 o 
   4   2  12      403.92      380.75     32.46 o 
   5   2  12     1624.95     1803.23     61.50 o 
   6   2  12     1154.07     1251.99    109.92 o 
   7   2  12       55.13       48.91     29.22 o 
   8   2  12      630.00      622.47     59.57 o 
   9   2  12      285.06      316.84     34.82 o 
  -9   3  12       67.10       61.46     35.93 o 
  -8   3  12     2265.22     2435.37    274.21 o 
  -7   3  12      236.74      274.60     33.88 o 
  -6   3  12      252.42      180.39     31.01 o 
  -5   3  12     1422.44     1573.38    121.36 o 
  -4   3  12     2313.79     2105.38    113.61 o 
  -3   3  12      612.09      557.07     32.86 o 
  -2   3  12       24.04       51.10     10.07 o 
  -1   3  12      679.70      806.65     52.52 o 
   0   3  12     1594.57     1597.56     35.46 o 
   1   3  12      134.24      108.49     12.75 o 
   2   3  12     1269.01     1440.24     38.83 o 
   3   3  12        3.19        7.47     12.21 o 
   4   3  12      279.61      334.63     36.42 o 
   5   3  12      391.88      521.43     43.48 o 
   6   3  12      517.50      651.52     50.54 o 
   7   3  12      128.09      106.13     28.23 o 
   8   3  12        0.97       21.11     21.32 o 
   9   3  12      330.02      382.86     36.48 o 
  -9   4  12      432.77      424.66     41.89 o 
  -8   4  12       94.01      135.39     26.51 o 
  -7   4  12      133.29      167.85     31.88 o 
  -6   4  12      165.89      139.21     29.72 o 
  -5   4  12     1859.98     1965.15    126.64 o 
  -4   4  12      464.81      547.44     42.01 o 
  -3   4  12      196.57      214.41     15.94 o 
  -2   4  12      191.74      207.81     18.19 o 
  -1   4  12      870.83      817.71     54.61 o 
   0   4  12      463.31      483.60     23.64 o 
   1   4  12      146.41      256.16     18.77 o 
   2   4  12       74.86       43.13      9.81 o 
   3   4  12       75.02       96.86     17.70 o 
   4   4  12        1.05        0.68     16.43 o 
   5   4  12     2870.77     2910.11     82.25 o 
   6   4  12       77.30       83.61     27.74 o 
   7   4  12        8.59       21.58     22.25 o 
   8   4  12       16.19       15.84     17.74 o 
   9   4  12      339.32      375.10     37.17 o 
  -9   5  12      196.54      216.01     26.92 o 
  -8   5  12     1529.33     1647.63    113.89 o 
  -7   5  12       28.07       58.04     16.80 o 
  -6   5  12     1222.89     1386.65    104.07 o 
  -5   5  12      239.73      217.40     19.19 o 
  -4   5  12      355.27      355.30     29.75 o 
  -3   5  12     1241.57     1118.57     88.47 o 
  -2   5  12       11.73        0.00     14.56 o 
  -1   5  12      103.49      121.65     17.79 o 
   0   5  12     2033.91     1846.36     34.46 o 
   1   5  12      984.56      929.51     32.23 o 
   2   5  12       88.01       72.54     17.78 o 
   3   5  12       77.94       71.54     14.37 o 
   4   5  12      343.11      348.66     36.46 o 
   5   5  12      173.65      210.56     27.30 o 
   6   5  12      329.44      296.49     27.92 o 
   7   5  12       77.86       74.53     20.52 o 
   8   5  12       53.80       50.82     17.03 o 
   9   5  12        0.09        0.00     26.56 o 
  -9   6  12      232.46      318.37     27.54 o 
  -8   6  12        2.53       57.70     18.16 o 
  -7   6  12      153.93      152.29     22.55 o 
  -6   6  12      962.41      889.79     65.10 o 
  -5   6  12       61.55       75.65     24.17 o 
  -4   6  12      176.99      201.41     18.96 o 
  -3   6  12       13.71       29.81     15.28 o 
  -2   6  12     2467.46     2528.54     68.56 o 
  -1   6  12       97.43      192.77     15.83 o 
   0   6  12       16.58       28.84     16.12 o 
   1   6  12      142.12       79.84     15.99 o 
   2   6  12       53.17       44.28     10.56 o 
   3   6  12      411.61      451.09     31.20 o 
   4   6  12     1604.14     1958.05     68.70 o 
   5   6  12      656.22      813.80     65.54 o 
   6   6  12       45.76       29.11     18.31 o 
   7   6  12       71.87       44.83     15.67 o 
   8   6  12      713.54      701.19     57.31 o 
   9   6  12      296.88      311.19     37.95 o 
  -9   7  12      203.90      238.34     33.38 o 
  -8   7  12      334.04      367.31     45.96 o 
  -7   7  12      743.24      847.03     68.34 o 
  -6   7  12      626.67      545.81     46.44 o 
  -5   7  12      355.80      373.78     32.14 o 
  -4   7  12       86.27       53.65     16.25 o 
  -3   7  12     1534.20     1511.19     88.26 o 
  -2   7  12       32.20       38.58     10.29 o 
  -1   7  12     1369.19     1315.76     63.71 o 
   0   7  12      234.59      302.03     20.61 o 
   1   7  12      737.58      763.11     47.19 o 
   2   7  12       11.91       18.47      8.14 o 
   3   7  12      331.69      265.89     26.49 o 
   4   7  12       58.94       99.60     28.09 o 
   5   7  12      486.39      490.93     36.57 o 
   6   7  12      171.98      231.86     31.08 o 
   7   7  12      315.03      365.74     34.67 o 
   8   7  12       59.74       49.03     15.30 o 
  -9   8  12       55.48       78.31     21.23 o 
  -8   8  12       60.66       42.52     17.53 o 
  -7   8  12      198.85      161.71     32.60 o 
  -6   8  12      737.76      806.13     64.82 o 
  -5   8  12      125.65      138.90     17.52 o 
  -4   8  12        1.29        6.14      8.03 o 
  -3   8  12      200.54      177.90     16.80 o 
  -2   8  12      323.52      343.13     24.95 o 
  -1   8  12      304.79      263.59     20.45 o 
   0   8  12       11.37       16.93     10.06 o 
   1   8  12       47.28       19.89      9.79 o 
   2   8  12      117.44      155.78     17.29 o 
   3   8  12       55.99       35.27      9.15 o 
   4   8  12     1023.03      889.76     63.92 o 
   5   8  12       26.34       43.48     15.85 o 
   6   8  12      660.91      586.57     57.42 o 
   7   8  12      165.35      180.14     26.88 o 
   8   8  12      470.06      437.61     49.70 o 
  -8   9  12      102.30       36.38     23.86 o 
  -7   9  12      622.95      751.18     61.48 o 
  -6   9  12        0.23       16.49     23.53 o 
  -5   9  12     1481.11     1432.57     89.32 o 
  -4   9  12      458.91      538.34     43.89 o 
  -3   9  12      768.94      746.45     46.71 o 
  -2   9  12      491.66      465.97     33.35 o 
  -1   9  12     3198.60     3518.12    115.51 o 
   0   9  12      479.42      436.22     33.65 o 
   1   9  12       19.61        0.00     11.20 o 
   2   9  12      197.29      215.91     18.44 o 
   3   9  12        3.88       13.95      9.92 o 
   4   9  12      266.18      269.16     24.24 o 
   5   9  12      155.54      143.47     22.05 o 
   6   9  12        2.26        0.00     27.87 o 
   7   9  12      116.68      182.95     24.34 o 
   8   9  12       77.02       92.16     20.49 o 
  -8  10  12       11.85       23.07     19.85 o 
  -7  10  12      674.69      679.56     60.37 o 
  -6  10  12       86.67       60.28     15.09 o 
  -5  10  12       97.27      101.99     18.06 o 
  -4  10  12        1.29       19.77     15.03 o 
  -3  10  12      913.76      857.49     55.59 o 
  -2  10  12      124.63      178.02     18.48 o 
  -1  10  12        4.60        0.00     14.84 o 
   0  10  12      288.90      276.49     18.57 o 
   1  10  12      189.02      191.38     17.04 o 
   2  10  12      299.96      298.79     22.94 o 
   3  10  12     1014.84     1027.96     53.03 o 
   4  10  12       24.08        5.36     12.16 o 
   5  10  12       68.57       68.00     27.52 o 
   6  10  12      491.73      565.49     51.28 o 
   7  10  12       38.63       56.40     18.27 o 
   8  10  12      121.22      145.46     27.06 o 
  -8  11  12      551.91      560.93     49.89 o 
  -7  11  12       16.07       34.77     21.10 o 
  -6  11  12       59.77       22.81     17.07 o 
  -5  11  12      295.55      335.19     27.99 o 
  -4  11  12     2988.88     3317.47    145.18 o 
  -3  11  12       48.34       38.54     14.46 o 
  -2  11  12       66.89       81.37     14.73 o 
  -1  11  12      593.65      508.00     41.38 o 
   0  11  12     1914.85     2026.63     63.56 o 
   1  11  12       57.23       68.01     11.85 o 
   2  11  12      372.91      319.42     22.85 o 
   3  11  12      232.74      192.60     17.99 o 
   4  11  12       88.87       44.27     18.16 o 
   5  11  12       60.98      100.28     25.10 o 
   6  11  12      138.94      137.75     21.80 o 
   7  11  12       10.59       44.63     17.38 o 
  -8  12  12       65.79       59.61     29.44 o 
  -7  12  12      177.86      130.41     30.90 o 
  -6  12  12      273.57      186.76     24.45 o 
  -5  12  12      173.01      233.61     26.35 o 
  -4  12  12       10.36       20.77     20.53 o 
  -3  12  12      614.97      590.08     51.83 o 
  -2  12  12      577.25      635.18     57.41 o 
  -1  12  12       96.14       82.55     15.37 o 
   0  12  12       30.30        0.00     10.71 o 
   1  12  12      428.03      402.86     31.63 o 
   2  12  12       53.11       60.45     11.89 o 
   3  12  12      223.08      191.05     17.71 o 
   4  12  12       29.13       27.05     11.04 o 
   5  12  12      279.25      231.03     25.41 o 
   6  12  12      121.62      117.52     24.57 o 
   7  12  12        1.62        0.00     17.85 o 
  -7  13  12       41.46       33.72     12.34 o 
  -6  13  12        1.95        6.54     17.42 o 
  -5  13  12        8.50       32.94     15.72 o 
  -4  13  12     1247.00     1137.79     72.49 o 
  -3  13  12      535.99      609.37     58.19 o 
  -2  13  12      135.50       90.31     23.79 o 
  -1  13  12        1.58        6.92      8.75 o 
   0  13  12      253.58      248.98     20.27 o 
   1  13  12       78.21      100.39     13.58 o 
   2  13  12        1.19        4.53     15.02 o 
   3  13  12      119.24      111.74     16.69 o 
   4  13  12        2.45       11.43     11.95 o 
   5  13  12        0.81       31.17     15.11 o 
   6  13  12      130.49      147.54     29.13 o 
   7  13  12      180.51      195.54     38.68 o 
  -7  14  12       13.79       15.02      9.49 o 
  -6  14  12      531.64      545.15     47.58 o 
  -5  14  12      144.79      169.38     33.12 o 
  -4  14  12       96.41      100.68     17.36 o 
  -3  14  12       14.94       29.12      8.84 o 
  -2  14  12      485.25      539.45     36.86 o 
  -1  14  12        1.16        9.44     12.56 o 
   0  14  12       53.66       32.17     11.74 o 
   1  14  12       44.34       31.04      8.95 o 
   2  14  12       53.74       67.23     12.38 o 
   3  14  12       33.55       50.61     11.31 o 
   4  14  12       93.93       97.12     14.33 o 
   5  14  12      195.73      220.50     26.22 o 
   6  14  12       21.74       41.86     14.46 o 
  -6  15  12       25.55       20.75     12.67 o 
  -5  15  12       85.63       98.46     30.81 o 
  -4  15  12      147.94      131.14     33.97 o 
  -3  15  12      485.11      457.14     52.85 o 
  -2  15  12       97.66      126.58     20.77 o 
  -1  15  12      108.63      121.66     15.67 o 
   0  15  12      195.92      207.92     21.85 o 
   1  15  12      275.58      251.66     22.69 o 
   2  15  12       46.05       26.57      8.67 o 
   3  15  12      342.06      287.93     31.86 o 
   4  15  12       12.67       25.41      7.67 o 
   5  15  12      140.66      125.87     20.15 o 
   6  15  12       29.30       82.06     22.79 o 
  -6  16  12      149.97      175.97     25.79 o 
  -5  16  12        0.38        0.00     23.01 o 
  -4  16  12        1.22       10.94     16.14 o 
  -3  16  12        1.82       10.45     11.38 o 
  -2  16  12      139.15      180.86     23.62 o 
  -1  16  12      119.36      121.40     17.74 o 
   0  16  12       18.10       20.23     16.58 o 
   1  16  12        0.35        0.00      9.00 o 
   2  16  12        0.76       12.07     11.09 o 
   3  16  12      138.55      125.25     18.65 o 
   4  16  12       87.62       87.94     15.05 o 
   5  16  12       14.54       14.31     13.94 o 
  -5  17  12      153.26      158.44     27.30 o 
  -4  17  12      109.28      107.80     25.60 o 
  -3  17  12       89.99       98.09     27.75 o 
  -2  17  12       99.91      102.04     18.24 o 
  -1  17  12       17.05       20.00     11.03 o 
   0  17  12       56.09       55.39     13.50 o 
   1  17  12       39.90       50.95     15.10 o 
   2  17  12       65.24       46.39     13.28 o 
   3  17  12       58.75       61.29     15.67 o 
   4  17  12       12.55        8.28     13.44 o 
   5  17  12       58.82       35.19     14.58 o 
  -4  18  12        0.06       11.90     13.29 o 
  -3  18  12       52.14       76.70     22.47 o 
  -2  18  12        7.48       24.19     10.71 o 
  -1  18  12       56.88       59.15     13.42 o 
   0  18  12        1.41        9.24     17.42 o 
   1  18  12       21.51       49.50     11.85 o 
   2  18  12       45.80       53.60     13.19 o 
   3  18  12       39.85       38.97     16.57 o 
   4  18  12        0.56       27.59     15.83 o 
  -3  19  12        0.01        0.00     15.31 o 
  -2  19  12        7.93       14.78     14.99 o 
  -1  19  12      120.27      104.86     24.50 o 
   0  19  12       46.00       67.64     34.16 o 
   1  19  12        5.02       15.62     10.64 o 
   2  19  12       65.85       56.96     21.27 o 
   3  19  12       17.92        5.36     12.29 o 
  -1  20  12        2.19        2.65     21.93 o 
   0  20  12       27.32       36.30     14.55 o 
  -9   0  13      440.72      428.05     55.58 o 
  -7   0  13      320.47      302.08     76.73 o 
  -5   0  13     2024.35     2374.22    240.83 o 
  -3   0  13       27.44       53.74     14.06 o 
  -1   0  13       22.95        5.30     12.22 o 
   1   0  13     1018.54     1184.16     73.85 o 
   3   0  13       20.93       93.44     28.17 o 
   5   0  13     2984.20     3236.01     86.42 o 
   7   0  13       14.68       44.36     22.16 o 
   9   0  13      505.54      667.87     89.47 o 
  -9   1  13      200.00      189.47     40.05 o 
  -8   1  13     1175.20     1337.98    116.29 o 
  -7   1  13      134.10      102.15     23.60 o 
  -6   1  13        4.73        1.48     23.65 o 
  -5   1  13      956.36     1125.99     66.73 o 
  -4   1  13     3624.15     4063.95    192.46 o 
  -3   1  13        9.69       25.65     14.94 o 
  -2   1  13        3.55       13.19     13.96 o 
  -1   1  13      670.88      502.88     33.85 o 
   0   1  13     2175.32     2258.56     53.00 o 
   1   1  13      877.40      846.40     40.49 o 
   2   1  13      511.75      537.25     26.74 o 
   3   1  13       44.72       67.96     18.41 o 
   4   1  13       75.25       80.85     18.00 o 
   5   1  13       36.53        0.00     15.64 o 
   6   1  13     1720.34     1785.38     85.82 o 
   7   1  13       12.59       64.96     19.90 o 
   8   1  13       15.67       66.52     18.92 o 
   9   1  13        1.60       76.05     38.74 o 
  -9   2  13      500.28      547.17     54.75 o 
  -8   2  13       31.10       26.97     25.65 o 
  -7   2  13      476.92      654.94     59.27 o 
  -6   2  13     1122.46     1219.43     96.51 o 
  -5   2  13      191.14      235.93     27.07 o 
  -4   2  13       18.21       14.62     13.91 o 
  -3   2  13       50.34       15.08      8.81 o 
  -2   2  13      351.18      335.83     20.75 o 
  -1   2  13        4.14       23.41     10.77 o 
   0   2  13      113.28       96.76     15.54 o 
   1   2  13     2806.10     3249.35    121.59 o 
   2   2  13      479.85      458.00     22.83 o 
   3   2  13      501.74      433.52     38.88 o 
   4   2  13     1495.39     1593.00     71.34 o 
   5   2  13     1113.28     1152.18    102.99 o 
   6   2  13      183.24      179.09     25.83 o 
   7   2  13        7.76       11.57     14.54 o 
   8   2  13       73.44      121.77     38.06 o 
   9   2  13      178.74      195.35     32.86 o 
  -9   3  13      963.04     1046.38     86.81 o 
  -8   3  13      408.53      378.67     38.70 o 
  -7   3  13      619.72      698.27     52.03 o 
  -6   3  13       81.89       59.39     18.08 o 
  -5   3  13     2151.32     2038.56     78.77 o 
  -4   3  13      391.88      358.96     42.92 o 
  -3   3  13     1564.55     1582.89     57.41 o 
  -2   3  13       28.14       44.06      9.83 o 
  -1   3  13      411.74      502.54     33.48 o 
   0   3  13     1053.15     1160.52     30.83 o 
   1   3  13     2762.51     3087.49     67.18 o 
   2   3  13       16.36       22.73     10.47 o 
   3   3  13       10.79       15.62     17.42 o 
   4   3  13        0.02       55.08     17.66 o 
   5   3  13     1323.79     1421.07     81.05 o 
   6   3  13      116.42      104.06     22.52 o 
   7   3  13      246.66      306.84     31.36 o 
   8   3  13       93.61       97.58     28.16 o 
   9   3  13       68.76      118.94     22.93 o 
  -9   4  13        6.87       26.71     27.46 o 
  -8   4  13        9.61        2.08     25.44 o 
  -7   4  13        8.75       27.89     23.46 o 
  -6   4  13      793.14      895.01     88.20 o 
  -5   4  13      133.49      139.66     20.14 o 
  -4   4  13     1498.29     1542.26     77.35 o 
  -3   4  13     1704.13     1815.06    104.86 o 
  -2   4  13      343.64      316.02     22.57 o 
  -1   4  13       23.38       12.11     16.84 o 
   0   4  13     1104.17     1114.45     43.06 o 
   1   4  13      475.54      428.45     26.17 o 
   2   4  13      729.05      780.67     34.53 o 
   3   4  13        4.93       21.31     12.11 o 
   4   4  13     3756.71     4054.23    117.88 o 
   5   4  13       11.44        3.25     29.37 o 
   6   4  13      748.01      831.98     66.40 o 
   7   4  13        2.81       16.20     15.92 o 
   8   4  13      909.84      956.09     70.45 o 
  -9   5  13      695.25      705.89     62.44 o 
  -8   5  13      127.02      122.40     30.85 o 
  -7   5  13      393.06      430.53     42.07 o 
  -6   5  13       17.61        0.00     18.69 o 
  -5   5  13     1221.01     1366.00    119.74 o 
  -4   5  13       95.09      103.84     16.20 o 
  -3   5  13     1185.54     1211.90     91.59 o 
  -2   5  13      188.27      238.80     20.95 o 
  -1   5  13      899.12      817.94     55.57 o 
   0   5  13      250.29      319.41     21.70 o 
   1   5  13     1498.85     1486.48     60.57 o 
   2   5  13      898.14      730.12     38.38 o 
   3   5  13      150.90      125.21     16.57 o 
   4   5  13       28.36       68.55     22.21 o 
   5   5  13      821.18      805.07     66.75 o 
   6   5  13       37.68       54.95     16.64 o 
   7   5  13      494.91      496.57     43.75 o 
   8   5  13       72.43       55.06     18.83 o 
  -9   6  13      215.05      230.08     27.88 o 
  -8   6  13      169.14      149.22     30.55 o 
  -7   6  13      442.89      590.22     44.05 o 
  -6   6  13       36.40       29.67     18.09 o 
  -5   6  13      139.36      162.86     19.70 o 
  -4   6  13      807.11      882.80     57.73 o 
  -3   6  13      183.10      149.05     19.56 o 
  -2   6  13       51.50       82.40     14.78 o 
  -1   6  13       10.16       18.32      8.60 o 
   0   6  13     1001.26     1169.17     43.38 o 
   1   6  13     1137.63     1102.54     46.33 o 
   2   6  13      367.05      374.99     25.07 o 
   3   6  13      227.23      275.67     22.61 o 
   4   6  13      640.33      599.42     53.62 o 
   5   6  13     1359.84     1450.24    120.92 o 
   6   6  13      763.09      792.16     61.86 o 
   7   6  13      104.78      140.76     30.21 o 
   8   6  13      390.75      414.09     43.62 o 
  -8   7  13      829.26      866.19     96.95 o 
  -7   7  13       95.67      158.99     24.74 o 
  -6   7  13      425.29      478.12     38.96 o 
  -5   7  13      834.36      716.45     61.73 o 
  -4   7  13      100.63      115.09     30.16 o 
  -3   7  13       27.00       46.70     12.33 o 
  -2   7  13      992.21     1004.70     43.69 o 
  -1   7  13      839.23      912.51     56.67 o 
   0   7  13     1077.63      914.90     49.68 o 
   1   7  13       91.94      130.80     16.13 o 
   2   7  13      470.23      600.93     39.89 o 
   3   7  13        8.30       27.13     13.20 o 
   4   7  13        9.22       15.18     11.43 o 
   5   7  13       23.05       20.37     17.20 o 
   6   7  13      737.86      778.86     65.57 o 
   7   7  13        5.46       49.54     17.36 o 
   8   7  13       16.40        7.47     14.63 o 
  -8   8  13       29.06       51.35     27.31 o 
  -7   8  13      798.96      879.68     63.37 o 
  -6   8  13       33.49        7.96     11.43 o 
  -5   8  13      131.48      131.03     19.75 o 
  -4   8  13      319.38      284.86     21.73 o 
  -3   8  13       51.96       52.96     13.45 o 
  -2   8  13       16.59       34.03     10.00 o 
  -1   8  13       24.10       35.55     12.47 o 
   0   8  13       85.67      132.72     20.36 o 
   1   8  13      895.14     1077.78     63.93 o 
   2   8  13        0.21       13.62      9.29 o 
   3   8  13      151.79      141.21     18.78 o 
   4   8  13       14.94       61.22     16.45 o 
   5   8  13     1588.72     1658.02     96.31 o 
   6   8  13        0.02       33.01     20.26 o 
   7   8  13       12.62       18.32     14.99 o 
   8   8  13        5.41       26.12     16.56 o 
  -8   9  13      621.85      662.41     52.76 o 
  -7   9  13       88.24       97.84     25.96 o 
  -6   9  13       36.17       42.41     20.83 o 
  -5   9  13       50.10       30.91     10.74 o 
  -4   9  13     1291.60     1312.91     75.99 o 
  -3   9  13      334.73      286.75     24.08 o 
  -2   9  13       87.84       99.64     15.00 o 
  -1   9  13      256.12      288.96     27.53 o 
   0   9  13      378.83      506.82     35.41 o 
   1   9  13      384.27      468.47     32.36 o 
   2   9  13      398.54      334.82     25.83 o 
   3   9  13      459.81      399.13     31.31 o 
   4   9  13       11.88        0.00     10.21 o 
   5   9  13       11.34       19.76     36.02 o 
   6   9  13      537.51      583.43     46.63 o 
   7   9  13      204.22      258.56     40.20 o 
   8   9  13       27.29       42.97     15.91 o 
  -8  10  13       19.37       44.60     34.81 o 
  -7  10  13        1.57        5.26     21.18 o 
  -6  10  13      430.99      485.48     32.94 o 
  -5  10  13      116.49      151.20     20.37 o 
  -4  10  13       55.51       74.77     16.96 o 
  -3  10  13       31.20       59.01     17.11 o 
  -2  10  13      308.88      339.52     23.31 o 
  -1  10  13        8.28       16.97     13.02 o 
   0  10  13      422.82      394.66     28.07 o 
   1  10  13      755.52      661.71     48.08 o 
   2  10  13        0.34       12.01     12.89 o 
   3  10  13       19.40       30.43      9.17 o 
   4  10  13      555.59      530.26     44.58 o 
   5  10  13      674.94      685.54     59.18 o 
   6  10  13      184.17      211.48     27.75 o 
   7  10  13       33.57       16.80     18.29 o 
  -7  11  13      349.21      330.59     34.85 o 
  -6  11  13       10.90        0.54     16.82 o 
  -5  11  13      346.88      371.38     24.87 o 
  -4  11  13      266.49      240.21     26.18 o 
  -3  11  13      977.02     1094.70     68.46 o 
  -2  11  13      309.11      312.54     23.90 o 
  -1  11  13      144.36      137.88     21.62 o 
   0  11  13       85.76       84.94     14.28 o 
   1  11  13      364.62      336.67     22.53 o 
   2  11  13       75.36       72.02     11.73 o 
   3  11  13      117.60      122.99     16.26 o 
   4  11  13       37.33       42.65     18.08 o 
   5  11  13      255.80      270.97     40.66 o 
   6  11  13       12.73       23.57     15.07 o 
   7  11  13      170.99      219.86     21.46 o 
  -7  12  13      120.92       90.21     23.12 o 
  -6  12  13      553.06      570.56     52.32 o 
  -5  12  13        4.54        0.42     17.20 o 
  -4  12  13        8.61       24.62     13.73 o 
  -3  12  13      199.08      210.85     22.33 o 
  -2  12  13       31.57       10.70      8.20 o 
  -1  12  13       82.60       96.37     18.89 o 
   0  12  13       10.71       12.02      8.32 o 
   1  12  13       29.14       15.79      9.23 o 
   2  12  13       46.06       16.18      7.59 o 
   3  12  13      256.92      239.09     22.59 o 
   4  12  13      263.55      237.57     24.29 o 
   5  12  13       36.11       52.49     17.46 o 
   6  12  13      230.65      254.09     30.10 o 
   7  12  13       12.41       36.29      9.61 o 
  -7  13  13      240.30      249.90     37.94 o 
  -6  13  13        6.36        7.05     15.81 o 
  -5  13  13      476.71      406.03     48.82 o 
  -4  13  13       22.35       16.13     12.69 o 
  -3  13  13       12.87       13.31     10.49 o 
  -2  13  13        2.23       18.83      7.69 o 
  -1  13  13        0.22       34.47     12.86 o 
   0  13  13      384.00      405.31     28.32 o 
   1  13  13       55.95       35.21     12.07 o 
   2  13  13      697.29      667.14     41.40 o 
   3  13  13      101.74       91.52     15.84 o 
   4  13  13       99.63       96.78     15.11 o 
   5  13  13      100.52      119.28     22.41 o 
   6  13  13       17.19       34.96     14.03 o 
  -6  14  13       11.39       38.33     14.19 o 
  -5  14  13      217.92      256.94     36.17 o 
  -4  14  13       25.50       26.78     13.07 o 
  -3  14  13      225.36      243.69     24.99 o 
  -2  14  13      137.60      133.84     20.62 o 
  -1  14  13       65.64       96.96     17.88 o 
   0  14  13      306.58      329.32     22.97 o 
   1  14  13        1.31       10.54     10.86 o 
   2  14  13      109.77       81.31     16.59 o 
   3  14  13      219.47      197.18     21.36 o 
   4  14  13       88.32       72.08     16.74 o 
   5  14  13       38.15       43.18     14.40 o 
   6  14  13       91.08       92.71     21.41 o 
  -6  15  13        7.06        7.24     23.09 o 
  -5  15  13       88.50       67.88     17.11 o 
  -4  15  13      202.49      182.72     25.38 o 
  -3  15  13       40.57       68.47     24.39 o 
  -2  15  13        4.27       26.42     11.95 o 
  -1  15  13        6.26        8.12     17.61 o 
   0  15  13        0.59       12.15     11.57 o 
   1  15  13        2.06        0.31     12.21 o 
   2  15  13      126.61      101.81     15.24 o 
   3  15  13       15.90       13.55     16.90 o 
   4  15  13       11.60       21.01     15.90 o 
   5  15  13        1.63        4.34     24.39 o 
  -5  16  13       71.05       65.05     22.97 o 
  -4  16  13       19.92       37.96     19.76 o 
  -3  16  13       28.83       43.39     16.28 o 
  -2  16  13      221.82      179.93     21.21 o 
  -1  16  13        8.25       35.99     17.00 o 
   0  16  13        3.05       26.56     11.25 o 
   1  16  13       59.82       44.35     16.17 o 
   2  16  13      114.38      114.38     22.51 o 
   3  16  13       19.59       11.89     10.27 o 
   4  16  13       15.01        0.00     11.17 o 
   5  16  13      244.02      216.51     45.42 o 
  -4  17  13       12.76       29.99     17.96 o 
  -3  17  13       53.64       97.20     22.94 o 
  -2  17  13        4.49       43.48     11.94 o 
  -1  17  13       13.31       24.87     16.38 o 
   0  17  13        6.80       33.65     14.46 o 
   1  17  13       26.47       19.69      9.65 o 
   2  17  13       18.49       26.73     12.11 o 
   3  17  13      151.27      129.91     19.89 o 
   4  17  13       16.22       14.34     21.43 o 
  -3  18  13        4.77       28.36      8.77 o 
  -2  18  13       69.26       94.75     17.69 o 
  -1  18  13       46.79       27.59     11.17 o 
   0  18  13       27.42       21.64      9.73 o 
   1  18  13       98.09       81.95     18.84 o 
   2  18  13       31.46       27.37      8.76 o 
   3  18  13       26.37       15.76     16.26 o 
  -1  19  13        8.48       15.42     13.21 o 
   0  19  13        1.31        5.08     13.91 o 
   1  19  13       16.85        9.33     16.93 o 
  -8   0  14      144.36      126.43     46.43 o 
  -6   0  14     1177.86     1433.08    188.90 o 
  -4   0  14       73.05       66.09     23.76 o 
  -2   0  14      509.17      398.87     31.26 o 
   0   0  14      872.01      971.15     62.35 o 
   2   0  14     1434.91     1460.03     67.65 o 
   4   0  14     2160.86     2681.41    186.57 o 
   6   0  14       41.84       92.85     42.18 o 
   8   0  14      176.33      246.49     39.63 o 
  -9   1  14      414.69      457.14     36.61 o 
  -8   1  14      137.92      149.75     28.35 o 
  -7   1  14      354.43      351.58     36.81 o 
  -6   1  14       35.02       19.21     33.91 o 
  -5   1  14     2152.22     2236.89     67.52 o 
  -4   1  14       62.16      100.76     21.06 o 
  -3   1  14        8.84        8.17     15.48 o 
  -2   1  14      391.85      419.44     30.95 o 
  -1   1  14        5.37        9.14      9.89 o 
   0   1  14      239.45      269.92     23.18 o 
   1   1  14     1231.50     1132.37     31.09 o 
   2   1  14        2.95        0.71      5.95 o 
   3   1  14        3.03        0.00     29.79 o 
   4   1  14        2.59       11.69     12.72 o 
   5   1  14      565.64      698.09     53.02 o 
   6   1  14      196.38      236.29     46.35 o 
   7   1  14      299.51      274.36     35.58 o 
   8   1  14       36.48       38.43     18.05 o 
  -9   2  14      243.52      227.39     22.66 o 
  -8   2  14       73.43       22.78     27.56 o 
  -7   2  14       67.12       59.28     21.92 o 
  -6   2  14      779.48      928.29     74.45 o 
  -5   2  14      460.47      502.32     43.68 o 
  -4   2  14       41.41       18.59     19.95 o 
  -3   2  14     1242.54     1171.67     76.73 o 
  -2   2  14      623.17      712.88     57.85 o 
  -1   2  14      253.52      242.59     18.48 o 
   0   2  14      772.33      833.73     34.91 o 
   1   2  14     1330.88     1366.37     67.84 o 
   2   2  14      144.69      107.06     15.44 o 
   3   2  14      165.34      233.94     23.05 o 
   4   2  14      849.53      731.69     61.46 o 
   5   2  14     1222.37     1133.78     89.41 o 
   6   2  14      284.47      265.38     30.51 o 
   7   2  14        0.66       48.60     19.50 o 
   8   2  14      103.61       79.19     19.56 o 
  -8   3  14      706.31      770.74     73.17 o 
  -7   3  14       63.45       57.80     19.37 o 
  -6   3  14       98.80       99.57     39.25 o 
  -5   3  14      167.53      173.16     23.00 o 
  -4   3  14      415.85      449.27     43.46 o 
  -3   3  14        5.14        9.84     13.42 o 
  -2   3  14      880.33      865.77     45.82 o 
  -1   3  14       42.36       70.76     12.34 o 
   0   3  14      807.28      932.08     45.29 o 
   1   3  14       57.66       72.46     13.60 o 
   2   3  14      165.71      227.70     20.29 o 
   3   3  14       68.50       80.65     17.80 o 
   4   3  14       11.78       24.58     15.00 o 
   5   3  14       29.16       25.22     24.86 o 
   6   3  14      493.71      613.52     50.66 o 
   7   3  14      484.02      518.29     35.20 o 
   8   3  14       12.15       28.74     20.03 o 
  -8   4  14        0.43       32.28     16.03 o 
  -7   4  14      330.89      410.06     59.59 o 
  -6   4  14      570.41      676.90     54.46 o 
  -5   4  14       76.84      126.82     22.88 o 
  -4   4  14        4.37        0.00     10.50 o 
  -3   4  14      940.72      858.29     49.84 o 
  -2   4  14     1324.94     1365.72     74.53 o 
  -1   4  14      364.17      369.04     23.18 o 
   0   4  14     1359.73     1446.26     55.16 o 
   1   4  14     4145.56     4600.13     86.23 o 
   2   4  14      380.70      347.18     27.12 o 
   3   4  14      282.95      375.83     31.42 o 
   4   4  14      695.52      667.47     57.46 o 
   5   4  14     2100.80     2555.43     86.23 o 
   6   4  14      234.04      211.48     28.46 o 
   7   4  14       47.74       52.34     18.65 o 
   8   4  14        9.82       56.34     19.20 o 
  -8   5  14     1046.74     1056.32     99.62 o 
  -7   5  14      129.69      149.47     25.92 o 
  -6   5  14      583.92      691.32     55.73 o 
  -5   5  14       40.05       31.03     20.11 o 
  -4   5  14      631.55      667.00     38.06 o 
  -3   5  14      655.89      675.31     45.02 o 
  -2   5  14        8.81       11.83      7.36 o 
  -1   5  14      226.77      273.91     19.21 o 
   0   5  14      347.47      313.14     21.86 o 
   1   5  14       26.23       63.03     11.26 o 
   2   5  14      727.99      563.21     39.05 o 
   3   5  14      808.93      741.42     62.84 o 
   4   5  14      434.87      449.44     39.95 o 
   5   5  14      613.11      628.71     55.57 o 
   6   5  14      425.10      523.73     40.45 o 
   7   5  14       44.72       41.75     18.36 o 
   8   5  14        8.76       23.21     10.51 o 
  -8   6  14        0.55       41.51     20.93 o 
  -7   6  14       34.69       43.22     17.08 o 
  -6   6  14      744.18      693.92     64.57 o 
  -5   6  14       65.53       63.68     13.87 o 
  -4   6  14      394.95      396.41     29.69 o 
  -3   6  14      493.88      524.42     40.46 o 
  -2   6  14        9.49        5.19     14.29 o 
  -1   6  14      243.34      202.19     19.38 o 
   0   6  14      403.79      432.66     35.15 o 
   1   6  14     1334.04     1285.01     48.35 o 
   2   6  14      441.12      368.24     32.07 o 
   3   6  14       10.69       11.41      6.32 o 
   4   6  14     1815.96     1807.53     90.33 o 
   5   6  14      782.73      644.49     69.02 o 
   6   6  14       46.97       51.99     18.39 o 
   7   6  14        1.27       19.36     16.17 o 
   8   6  14      235.52      233.63     36.17 o 
  -8   7  14      140.76      104.89     27.76 o 
  -7   7  14       91.07      192.89     33.05 o 
  -6   7  14       29.25       73.95     30.14 o 
  -5   7  14      490.31      600.09     40.18 o 
  -4   7  14      319.92      312.37     24.65 o 
  -3   7  14      176.92      164.56     23.05 o 
  -2   7  14      301.03      283.82     20.48 o 
  -1   7  14      251.80      264.05     18.21 o 
   0   7  14      183.55      147.78     16.73 o 
   1   7  14      363.78      327.88     25.13 o 
   2   7  14      119.95      116.60     17.63 o 
   3   7  14      936.54      994.94     62.18 o 
   4   7  14       52.93       17.62     27.49 o 
   5   7  14      640.59      722.49     54.62 o 
   6   7  14        8.23        0.00     17.03 o 
   7   7  14      234.30      250.53     30.69 o 
   8   7  14        1.64        0.00     15.82 o 
  -8   8  14        0.06        0.37     19.08 o 
  -7   8  14      175.47      159.79     28.91 o 
  -6   8  14      518.74      544.53     39.80 o 
  -5   8  14       94.61       77.59     20.45 o 
  -4   8  14      180.34      191.60     24.76 o 
  -3   8  14      595.86      579.89     38.06 o 
  -2   8  14      119.30      116.46     25.54 o 
  -1   8  14        5.13        9.69      8.35 o 
   0   8  14      581.05      588.38     34.84 o 
   1   8  14      329.89      381.48     26.29 o 
   2   8  14      271.76      271.47     21.61 o 
   3   8  14      113.53       89.38     18.43 o 
   4   8  14      999.21     1086.36     90.32 o 
   5   8  14        1.80        0.00     19.05 o 
   6   8  14      177.31      194.73     28.64 o 
   7   8  14       17.15       43.37     18.53 o 
  -7   9  14      119.16       99.37     30.49 o 
  -6   9  14      113.03      141.82     19.18 o 
  -5   9  14      702.85      745.55     49.74 o 
  -4   9  14        5.05       15.44      9.86 o 
  -3   9  14      219.28      201.08     19.48 o 
  -2   9  14      200.81      254.57     21.54 o 
  -1   9  14       45.67       40.10     11.90 o 
   0   9  14      201.21      151.98     18.09 o 
   1   9  14      430.65      477.92     33.40 o 
   2   9  14      543.52      521.06     34.70 o 
   3   9  14       90.81       99.75     17.69 o 
   4   9  14        2.90       32.95     19.18 o 
   5   9  14      695.13      673.59     62.38 o 
   6   9  14      353.73      319.73     38.06 o 
   7   9  14       47.75       55.32     15.88 o 
  -7  10  14      259.25      330.17     31.54 o 
  -6  10  14       58.48       61.18     20.97 o 
  -5  10  14      466.56      477.48     47.45 o 
  -4  10  14      458.90      383.17     30.62 o 
  -3  10  14        0.05        4.46     20.02 o 
  -2  10  14       21.29       17.13     10.75 o 
  -1  10  14      305.91      275.87     23.86 o 
   0  10  14        1.19       10.62     10.40 o 
   1  10  14      281.44      324.71     23.79 o 
   2  10  14      732.89      634.56     45.36 o 
   3  10  14      299.70      324.41     41.90 o 
   4  10  14      274.74      335.75     31.51 o 
   5  10  14      382.05      452.39     40.39 o 
   6  10  14      202.33      198.14     33.56 o 
   7  10  14       33.48       26.81     15.94 o 
  -7  11  14        3.48        0.00     18.15 o 
  -6  11  14       32.68       20.66     18.99 o 
  -5  11  14      312.88      284.23     24.77 o 
  -4  11  14      408.26      409.77     40.76 o 
  -3  11  14       97.62       31.69     14.26 o 
  -2  11  14      220.90      265.87     27.37 o 
  -1  11  14       29.02       22.80      8.50 o 
   0  11  14        1.99        0.00     11.07 o 
   1  11  14        5.21        0.00     15.96 o 
   2  11  14      788.46      778.13     59.73 o 
   3  11  14       10.79       14.65     14.32 o 
   4  11  14        9.48       19.42     13.53 o 
   5  11  14       63.38       50.88     15.92 o 
   6  11  14      500.95      518.13     45.72 o 
  -6  12  14      121.45       98.20     23.15 o 
  -5  12  14      149.85      172.56     18.39 o 
  -4  12  14       21.89       49.38     18.93 o 
  -3  12  14       62.41       47.96     13.26 o 
  -2  12  14      228.92      224.49     24.27 o 
  -1  12  14      218.00      247.84     23.57 o 
   0  12  14      102.55       76.89     15.67 o 
   1  12  14      277.16      291.74     24.80 o 
   2  12  14      135.95      165.25     17.70 o 
   3  12  14       50.31       51.20     10.55 o 
   4  12  14       92.03       84.69     20.06 o 
   5  12  14      414.13      394.57     40.45 o 
   6  12  14       36.06       23.07     14.10 o 
  -6  13  14        0.17        5.48     13.08 o 
  -5  13  14       24.04       37.88     22.32 o 
  -4  13  14      168.98      177.11     20.62 o 
  -3  13  14      195.06      202.54     19.57 o 
  -2  13  14       16.93       15.61      9.44 o 
  -1  13  14       55.06       79.18     15.34 o 
   0  13  14        9.88       40.01     10.04 o 
   1  13  14       25.06       28.34     10.79 o 
   2  13  14      101.66      120.76     17.50 o 
   3  13  14      158.60      155.34     18.51 o 
   4  13  14        0.41       19.38     19.56 o 
   5  13  14       74.92       61.97     17.22 o 
   6  13  14      323.57      327.72     31.60 o 
  -5  14  14       11.42       36.46     12.41 o 
  -4  14  14        1.39       25.80     16.01 o 
  -3  14  14      279.15      263.46     27.81 o 
  -2  14  14      263.16      233.29     21.20 o 
  -1  14  14        0.55        2.00     11.64 o 
   0  14  14       37.84       26.00      8.67 o 
   1  14  14      229.01      243.61     20.47 o 
   2  14  14       66.54       55.22     14.34 o 
   3  14  14        1.23        9.15     10.81 o 
   4  14  14      357.69      354.92     43.41 o 
   5  14  14      205.18      230.13     30.27 o 
  -5  15  14       44.71       46.45     14.30 o 
  -4  15  14        7.13        8.25     16.11 o 
  -3  15  14       54.37       65.27     18.98 o 
  -2  15  14       36.49       42.38     10.98 o 
  -1  15  14      112.92       94.40     20.14 o 
   0  15  14       33.19       17.21     13.61 o 
   1  15  14       83.81       63.06     12.68 o 
   2  15  14       12.20       15.19      8.37 o 
   3  15  14      189.28      139.94     22.37 o 
   4  15  14        1.87        0.00     12.42 o 
  -4  16  14        3.67        9.73     17.32 o 
  -3  16  14        0.84       20.26     15.11 o 
  -2  16  14        0.65        0.50      8.11 o 
  -1  16  14       68.44       57.47     18.70 o 
   0  16  14       35.70       47.55     13.60 o 
   1  16  14       80.15       92.30     19.86 o 
   2  16  14      174.86      151.94     19.41 o 
   3  16  14       35.28       20.62     11.07 o 
   4  16  14      387.89      313.59     36.11 o 
  -3  17  14        0.38        7.03     10.76 o 
  -2  17  14      250.22      292.11     27.56 o 
  -1  17  14        4.48        0.00     12.04 o 
   0  17  14        3.04       11.41     21.58 o 
   1  17  14       13.73       30.45     19.54 o 
   2  17  14      127.88      133.04     21.05 o 
   3  17  14       38.47       38.32     14.41 o 
  -1  18  14       73.03       57.21     12.84 o 
   0  18  14        0.70       10.60     13.14 o 
   1  18  14        0.36        8.92      8.79 o 
  -7   0  15      235.18      233.53     53.15 o 
  -5   0  15      206.12      228.61     68.21 o 
  -3   0  15     1639.08     1743.67    140.45 o 
  -1   0  15      430.39      544.70     47.53 o 
   1   0  15     4126.07     4572.00    107.08 o 
   3   0  15      840.33     1014.26    125.78 o 
   5   0  15      697.65      747.66    115.38 o 
   7   0  15       12.21        2.55     34.44 o 
  -8   1  15      511.83      534.27     41.01 o 
  -7   1  15       23.63        0.46     21.56 o 
  -6   1  15       39.74       28.30     21.29 o 
  -5   1  15      141.77      124.05     33.07 o 
  -4   1  15      837.69      879.10     74.97 o 
  -3   1  15      871.09      755.01     57.71 o 
  -2   1  15     1173.20      990.44     72.59 o 
  -1   1  15       13.23       37.22     12.33 o 
   0   1  15       57.57       48.21     10.63 o 
   1   1  15      199.04      207.62     22.46 o 
   2   1  15     1460.75     1558.45     72.75 o 
   3   1  15       18.12       12.28     19.21 o 
   4   1  15        0.49        2.48     22.80 o 
   5   1  15      246.55      329.24     25.73 o 
   6   1  15      576.03      686.45     63.20 o 
   7   1  15        1.28        0.00     25.25 o 
   8   1  15        6.33       17.80     27.97 o 
  -8   2  15       43.35       38.36     39.60 o 
  -7   2  15      130.86       90.71     38.67 o 
  -6   2  15      515.76      447.89     53.31 o 
  -5   2  15      253.81      228.71     33.58 o 
  -4   2  15      313.28      353.63     32.25 o 
  -3   2  15      440.66      552.13     62.78 o 
  -2   2  15       51.22       20.40     15.33 o 
  -1   2  15      377.07      365.30     26.18 o 
   0   2  15      550.12      664.68     39.81 o 
   1   2  15     2227.33     2043.52     47.20 o 
   2   2  15     1009.09      846.89     47.39 o 
   3   2  15       43.71       17.55     19.82 o 
   4   2  15     1063.02     1033.19     87.10 o 
   5   2  15      660.28      636.22     54.88 o 
   6   2  15        1.75        0.00     25.99 o 
   7   2  15       72.63       98.95     31.84 o 
   8   2  15       76.78       89.77     22.87 o 
  -8   3  15       59.21        0.00     21.66 o 
  -7   3  15       78.09      104.77     19.63 o 
  -6   3  15       51.76       55.84     23.72 o 
  -5   3  15      167.44      188.99     26.66 o 
  -4   3  15      314.88      282.50     23.98 o 
  -3   3  15     1134.22     1016.58     76.26 o 
  -2   3  15       14.61        3.80      9.91 o 
  -1   3  15      179.71      185.54     17.80 o 
   0   3  15       36.32       43.15     10.84 o 
   1   3  15      544.53      528.55     34.04 o 
   2   3  15      431.60      406.27     34.47 o 
   3   3  15      425.22      614.83     54.04 o 
   4   3  15       62.83      114.70     21.34 o 
   5   3  15      536.92      491.64     44.32 o 
   6   3  15       63.20       58.52     22.12 o 
   7   3  15       13.46       31.62     19.54 o 
   8   3  15        7.18       48.07     22.53 o 
  -8   4  15       93.87       77.05     19.09 o 
  -7   4  15       29.09       42.47     21.64 o 
  -6   4  15      763.99      770.13     53.07 o 
  -5   4  15       64.65      105.21     24.68 o 
  -4   4  15       83.61      112.13     17.35 o 
  -3   4  15       54.37       23.94     23.36 o 
  -2   4  15     1132.60     1001.03     68.60 o 
  -1   4  15      284.13      300.67     19.15 o 
   0   4  15     2532.78     2508.57     52.01 o 
   1   4  15       98.37       93.30     13.01 o 
   2   4  15     1462.79     1475.46     33.26 o 
   3   4  15       40.66       69.74     27.62 o 
   4   4  15     2032.67     2221.78     90.85 o 
   5   4  15       77.79       49.08     26.88 o 
   6   4  15      174.83      172.23     38.29 o 
   7   4  15        0.03       61.13     19.62 o 
  -8   5  15      111.28      121.32     25.02 o 
  -7   5  15       13.24        0.00     27.74 o 
  -6   5  15        1.29       31.88     16.59 o 
  -5   5  15      437.53      587.82     46.47 o 
  -4   5  15       10.36       17.01     12.85 o 
  -3   5  15       84.01       79.11     19.73 o 
  -2   5  15     1474.58     1436.87     42.70 o 
  -1   5  15      725.39      756.80     56.93 o 
   0   5  15       28.30       36.91     11.98 o 
   1   5  15     1037.84      983.89     52.78 o 
   2   5  15      198.93      183.76     18.80 o 
   3   5  15       16.79        2.89     17.16 o 
   4   5  15        6.95        2.09     21.13 o 
   5   5  15      134.12      204.70     26.02 o 
   6   5  15      205.12      175.26     29.95 o 
   7   5  15       14.86       22.00     29.58 o 
  -8   6  15       26.22        0.00     28.67 o 
  -7   6  15      162.73      124.09     25.72 o 
  -6   6  15       63.63       36.24     17.66 o 
  -5   6  15      116.53       91.42     20.07 o 
  -4   6  15        5.39       26.50     11.15 o 
  -3   6  15      264.76      305.80     24.54 o 
  -2   6  15      739.25      769.08     43.24 o 
  -1   6  15      161.05      202.40     20.44 o 
   0   6  15      653.53      709.20     44.02 o 
   1   6  15      944.64     1035.68     56.84 o 
   2   6  15     1064.88      843.25     62.19 o 
   3   6  15       24.46       31.34     17.20 o 
   4   6  15      430.26      361.07     39.58 o 
   5   6  15      316.30      311.34     35.48 o 
   6   6  15      110.05      196.65     27.63 o 
   7   6  15       46.89       50.23     18.99 o 
  -7   7  15        4.23       11.89     15.78 o 
  -6   7  15        3.49        2.67     29.44 o 
  -5   7  15       43.50       29.71     41.19 o 
  -4   7  15      349.35      353.78     27.74 o 
  -3   7  15       22.26       24.17     22.57 o 
  -2   7  15       86.27       66.33     12.58 o 
  -1   7  15        7.35       10.26     17.69 o 
   0   7  15      376.01      347.06     24.90 o 
   1   7  15      293.47      283.92     21.30 o 
   2   7  15     1613.73     1622.23     60.64 o 
   3   7  15      131.24       77.94     18.60 o 
   4   7  15       18.84        6.28     15.28 o 
   5   7  15       78.24       54.40     16.96 o 
   6   7  15      336.88      364.92     33.55 o 
   7   7  15       60.83       61.64     18.03 o 
  -7   8  15       18.30       45.72     22.73 o 
  -6   8  15       38.78       11.68     15.15 o 
  -5   8  15      486.62      476.99     36.59 o 
  -4   8  15       26.95       49.87     15.26 o 
  -3   8  15      213.98      224.08     22.26 o 
  -2   8  15       42.33       36.44     10.64 o 
  -1   8  15      305.72      325.07     25.24 o 
   0   8  15      128.76      149.17     14.19 o 
   1   8  15      754.38      665.26     47.75 o 
   2   8  15      299.72      337.59     34.46 o 
   3   8  15       73.91       82.05     20.12 o 
   4   8  15       47.95       30.18     12.36 o 
   5   8  15      586.82      523.83     46.00 o 
   6   8  15       16.07        5.77     15.31 o 
   7   8  15       47.15       81.43     19.06 o 
  -7   9  15        1.50        7.78     21.38 o 
  -6   9  15       45.85       57.34     27.30 o 
  -5   9  15        8.03        0.00     12.14 o 
  -4   9  15      304.61      278.09     32.08 o 
  -3   9  15       37.16       48.83     27.89 o 
  -2   9  15       11.28       15.95     12.41 o 
  -1   9  15      304.35      304.66     27.00 o 
   0   9  15      114.71      128.09     15.82 o 
   1   9  15        1.41       13.78     13.75 o 
   2   9  15      540.04      549.56     41.85 o 
   3   9  15      115.21       92.57     22.45 o 
   4   9  15       52.65       48.89     17.39 o 
   5   9  15        1.46        0.00     16.65 o 
   6   9  15      143.34      184.55     30.95 o 
  -7  10  15       29.79       45.73     35.35 o 
  -6  10  15      130.29      168.32     27.66 o 
  -5  10  15       40.97       20.24     12.13 o 
  -4  10  15      238.03      262.23     28.13 o 
  -3  10  15      654.98      684.44     42.52 o 
  -2  10  15        0.73       21.20     17.06 o 
  -1  10  15       92.92      135.11     16.65 o 
   0  10  15     1294.06     1247.73     62.32 o 
   1  10  15      755.09      748.79     45.81 o 
   2  10  15        0.36       10.31      8.50 o 
   3  10  15        5.57       22.52     12.39 o 
   4  10  15      168.48      132.03     22.74 o 
   5  10  15      193.93      206.13     45.48 o 
   6  10  15       30.39       36.12     16.24 o 
  -6  11  15       71.82       48.22     18.47 o 
  -5  11  15       89.48       74.21     21.52 o 
  -4  11  15       36.37       13.03     19.45 o 
  -3  11  15       81.57       83.73     15.18 o 
  -2  11  15      196.51      251.53     20.62 o 
  -1  11  15      259.92      275.61     24.84 o 
   0  11  15        0.54       16.91     13.03 o 
   1  11  15      180.00      182.81     20.92 o 
   2  11  15        1.42        0.18     13.30 o 
   3  11  15      272.01      323.14     32.17 o 
   4  11  15       86.03       79.55     21.84 o 
   5  11  15      119.34      129.55     23.55 o 
   6  11  15        2.75        8.46     23.94 o 
  -6  12  15       78.78       92.46     23.27 o 
  -5  12  15       40.03       38.10     14.76 o 
  -4  12  15      306.21      263.44     26.50 o 
  -3  12  15       99.02      120.71     19.33 o 
  -2  12  15      104.02      120.55     17.75 o 
  -1  12  15      151.20      156.85     20.85 o 
   0  12  15      362.60      343.08     22.70 o 
   1  12  15       89.33      110.55     16.10 o 
   2  12  15        1.27       28.66     16.61 o 
   3  12  15       14.68       24.41     16.77 o 
   4  12  15      231.94      198.26     28.61 o 
   5  12  15        3.73        0.00     13.40 o 
  -5  13  15      161.14      113.79     18.40 o 
  -4  13  15       16.78       26.68     20.50 o 
  -3  13  15        2.39       15.59     12.72 o 
  -2  13  15      631.44      572.32     35.35 o 
  -1  13  15       10.39       13.48     21.42 o 
   0  13  15        0.86       13.93      8.92 o 
   1  13  15       14.74       19.93     10.81 o 
   2  13  15      191.65      190.00     21.98 o 
   3  13  15       30.24       37.95     12.58 o 
   4  13  15       16.76       49.53     14.43 o 
   5  13  15       91.27       65.72     18.38 o 
  -5  14  15       87.56       69.41     20.11 o 
  -4  14  15        7.07       26.01     17.55 o 
  -3  14  15       11.74       34.74      9.43 o 
  -2  14  15      134.27      135.55     19.11 o 
  -1  14  15      349.60      395.53     38.64 o 
   0  14  15      176.38      188.13     20.19 o 
   1  14  15       44.97       48.58     24.37 o 
   2  14  15      125.89      147.13     19.85 o 
   3  14  15        7.08       16.09     17.22 o 
   4  14  15      116.98      119.87     21.37 o 
  -4  15  15        0.96       46.69     17.48 o 
  -3  15  15       68.83       60.15     17.12 o 
  -2  15  15      330.69      314.48     25.89 o 
  -1  15  15       12.71       19.10     16.45 o 
   0  15  15       12.49       21.40      9.66 o 
   1  15  15        0.50       24.39      8.01 o 
   2  15  15      474.19      378.81     32.41 o 
   3  15  15        8.76       15.09      7.43 o 
  -3  16  15       53.30       59.62     16.90 o 
  -2  16  15      203.34      242.26     29.75 o 
  -1  16  15       75.50       74.79     24.49 o 
   0  16  15        2.17        0.00     13.65 o 
   1  16  15      199.55      163.84     21.07 o 
   2  16  15       15.79        3.58      6.46 o 
  -1  17  15      111.68      112.30     25.00 o 
   0  17  15       11.81        2.55     13.49 o 
   1  17  15       11.18       15.92      9.79 o 
  -8   0  16       88.77      111.13     39.92 o 
  -6   0  16       91.41      164.18     43.22 o 
  -4   0  16      822.62      874.14    102.66 o 
  -2   0  16      203.56      186.72     27.74 o 
   0   0  16     4719.81     5627.23    437.11 o 
   2   0  16       69.66       90.80     25.98 o 
   4   0  16      671.49      684.19     91.34 o 
   6   0  16       59.87       42.97     47.17 o 
  -8   1  16       25.62       10.69     17.96 o 
  -7   1  16       13.48       43.11     21.01 o 
  -6   1  16       11.45       24.90     16.00 o 
  -5   1  16       40.24       26.56     14.75 o 
  -4   1  16        1.21       32.07     18.49 o 
  -3   1  16      782.80      682.32     53.99 o 
  -2   1  16       48.22       34.80     12.99 o 
  -1   1  16      409.67      416.36     32.95 o 
   0   1  16       63.02       99.52     15.65 o 
   1   1  16      697.78      560.86     39.85 o 
   2   1  16      133.51      138.12     28.32 o 
   3   1  16      568.98      641.95     41.06 o 
   4   1  16        0.19        3.87     22.66 o 
   5   1  16      424.37      464.16     44.48 o 
   6   1  16        0.76        0.00     41.36 o 
   7   1  16       14.75       15.61     26.79 o 
  -7   2  16        8.21        3.88     16.04 o 
  -6   2  16       32.88        2.17     21.12 o 
  -5   2  16      170.74      163.69     28.05 o 
  -4   2  16      345.94      417.28     37.72 o 
  -3   2  16      337.63      317.85     33.33 o 
  -2   2  16      100.84       70.64     13.50 o 
  -1   2  16      787.31      889.61     59.04 o 
   0   2  16     2507.67     2675.62     42.52 o 
   1   2  16     1088.45      860.67     61.32 o 
   2   2  16       23.80        3.90     16.94 o 
   3   2  16      379.35      400.97     35.20 o 
   4   2  16      456.03      429.83     45.58 o 
   5   2  16      241.25      269.85     37.69 o 
   6   2  16       36.03       39.61     15.43 o 
   7   2  16        5.48        0.65     15.58 o 
  -7   3  16       27.78       54.91     18.13 o 
  -6   3  16       30.56       66.94     22.83 o 
  -5   3  16      143.34      158.33     29.65 o 
  -4   3  16       56.58       53.10     24.58 o 
  -3   3  16      101.12      146.27     17.25 o 
  -2   3  16     1094.94     1004.79     57.46 o 
  -1   3  16      101.65      151.94     18.29 o 
   0   3  16        0.05        0.00     15.27 o 
   1   3  16        9.23       43.93     11.70 o 
   2   3  16     1044.98     1102.59     96.85 o 
   3   3  16      127.68       79.45     19.11 o 
   4   3  16        4.65       59.41     19.37 o 
   5   3  16       17.36       44.17     21.08 o 
   6   3  16      130.00       93.67     25.03 o 
   7   3  16       26.03       31.27     21.38 o 
  -7   4  16       33.67       67.75     40.66 o 
  -6   4  16       17.70       25.43     26.02 o 
  -5   4  16     1191.75     1260.42     99.49 o 
  -4   4  16        2.69       11.16     17.46 o 
  -3   4  16      386.88      421.70     30.42 o 
  -2   4  16      213.53      196.08     23.26 o 
  -1   4  16     1092.23     1062.89     67.46 o 
   0   4  16       41.40       16.24     11.85 o 
   1   4  16     2269.76     2175.66     57.70 o 
   2   4  16       83.07       89.32     19.37 o 
   3   4  16       74.15       54.56     50.92 o 
   4   4  16        3.50       32.80     18.28 o 
   5   4  16      919.88      959.41     70.95 o 
   6   4  16        2.81       10.98     19.33 o 
   7   4  16       20.48       53.00     16.29 o 
  -7   5  16        5.49        0.00     25.19 o 
  -6   5  16        2.29       10.37     27.90 o 
  -5   5  16       27.72       45.01     16.10 o 
  -4   5  16      353.83      347.50     31.38 o 
  -3   5  16        4.68       31.24     18.60 o 
  -2   5  16      328.98      318.83     26.17 o 
  -1   5  16      135.14      201.73     17.90 o 
   0   5  16       27.21       30.29     18.70 o 
   1   5  16      111.98      136.84     15.78 o 
   2   5  16     2000.42     2045.91     78.59 o 
   3   5  16      298.16      265.81     33.56 o 
   4   5  16      141.13      148.20     25.77 o 
   5   5  16        2.29       13.95     35.10 o 
   6   5  16       33.91        3.28     16.29 o 
   7   5  16       32.51        8.80     13.59 o 
  -7   6  16       95.22       86.59     21.14 o 
  -6   6  16       21.06       58.29     25.38 o 
  -5   6  16      416.45      485.96     41.81 o 
  -4   6  16       19.61       24.00     21.13 o 
  -3   6  16        3.93       16.33      7.84 o 
  -2   6  16      451.83      374.79     28.05 o 
  -1   6  16      102.24      130.68     15.67 o 
   0   6  16     2010.60     2181.96     61.98 o 
   1   6  16      317.46      289.70     21.94 o 
   2   6  16       96.79       95.11     17.63 o 
   3   6  16       41.01       23.26     15.21 o 
   4   6  16      514.56      485.67     52.00 o 
   5   6  16      273.07      286.96     29.02 o 
   6   6  16       26.70        0.00     20.07 o 
  -7   7  16        5.35       16.63     13.48 o 
  -6   7  16       38.90       35.99     15.10 o 
  -5   7  16       14.33       20.58     15.72 o 
  -4   7  16       20.52       21.96     12.30 o 
  -3   7  16      126.07       97.16     25.73 o 
  -2   7  16        7.10       14.66     12.25 o 
  -1   7  16      792.70      699.93     49.51 o 
   0   7  16        3.46       46.81     11.44 o 
   1   7  16      199.40      163.43     22.08 o 
   2   7  16      109.63       76.13     23.89 o 
   3   7  16      745.06      764.08     62.48 o 
   4   7  16      238.12      251.05     36.26 o 
   5   7  16      214.19      232.27     29.84 o 
   6   7  16       45.42       81.29     19.00 o 
  -7   8  16       35.38       60.70     20.81 o 
  -6   8  16        3.95        9.68     22.16 o 
  -5   8  16        0.73       23.49     18.38 o 
  -4   8  16      602.17      629.95     48.40 o 
  -3   8  16        6.89       17.74     18.71 o 
  -2   8  16      113.98      160.02     20.22 o 
  -1   8  16      346.05      379.11     30.62 o 
   0   8  16     2793.57     2908.86     69.28 o 
   1   8  16       24.22       13.85      9.35 o 
   2   8  16      260.68      319.66     26.21 o 
   3   8  16        8.43       20.82     15.57 o 
   4   8  16      776.83      774.74     62.16 o 
   5   8  16        1.44       38.63     14.76 o 
   6   8  16       25.68       25.00     13.83 o 
  -6   9  16       28.77       25.78     14.79 o 
  -5   9  16       16.72       21.08     18.44 o 
  -4   9  16       46.29       27.39     12.29 o 
  -3   9  16       82.59       96.97     17.30 o 
  -2   9  16       38.30       28.18      9.99 o 
  -1   9  16      380.82      360.64     37.49 o 
   0   9  16       13.88       24.70      9.80 o 
   1   9  16      503.95      541.41     41.14 o 
   2   9  16       44.87       36.87     11.92 o 
   3   9  16      181.31      196.75     26.40 o 
   4   9  16      181.14      177.61     28.71 o 
   5   9  16      103.93      122.79     21.86 o 
   6   9  16      120.05       64.86     18.53 o 
  -6  10  16       39.58       25.01     17.68 o 
  -5  10  16      142.14      142.24     22.06 o 
  -4  10  16      182.86      193.26     23.57 o 
  -3  10  16      315.50      301.29     28.59 o 
  -2  10  16      158.11      192.49     30.28 o 
  -1  10  16      711.70      674.62     43.20 o 
   0  10  16      662.28      682.33     46.45 o 
   1  10  16      434.84      339.62     24.13 o 
   2  10  16       31.21       55.84     16.26 o 
   3  10  16       27.86       45.16     14.88 o 
   4  10  16      196.36      187.88     32.99 o 
   5  10  16      356.36      412.99     40.66 o 
  -5  11  16       36.13       40.35     15.23 o 
  -4  11  16       28.59       21.74     14.97 o 
  -3  11  16        2.57       17.79     12.84 o 
  -2  11  16      734.79      697.47     45.79 o 
  -1  11  16      171.06      162.99     18.71 o 
   0  11  16        0.19        7.84     16.03 o 
   1  11  16       23.87       18.09     17.99 o 
   2  11  16      295.90      306.21     26.08 o 
   3  11  16       97.29       99.65     21.18 o 
   4  11  16       43.56       39.29     26.24 o 
   5  11  16        0.10       24.90     25.83 o 
  -5  12  16       70.01       50.06     13.31 o 
  -4  12  16       10.97       13.29      9.24 o 
  -3  12  16      525.93      499.70     43.78 o 
  -2  12  16      117.85      119.21     20.06 o 
  -1  12  16      595.37      537.67     37.55 o 
   0  12  16        1.07       14.87      8.96 o 
   1  12  16      575.91      539.57     39.95 o 
   2  12  16        2.98        0.00     12.10 o 
   3  12  16       10.13       31.96     17.73 o 
   4  12  16        5.13       34.57     25.99 o 
  -4  13  16        5.32       22.32     15.41 o 
  -3  13  16       59.42       68.76     18.04 o 
  -2  13  16      105.58       75.28     22.44 o 
  -1  13  16      391.62      333.26     34.51 o 
   0  13  16        3.58        0.00     11.33 o 
   1  13  16      378.66      358.40     26.04 o 
   2  13  16      186.56      174.09     23.24 o 
   3  13  16       80.50       43.93     15.64 o 
   4  13  16        0.13       12.60     23.62 o 
  -4  14  16       41.57       23.01     14.35 o 
  -3  14  16      296.20      384.94     42.53 o 
  -2  14  16       11.28        4.25      9.31 o 
  -1  14  16       18.18       16.12      8.38 o 
   0  14  16      203.26      194.60     21.59 o 
   1  14  16      287.08      281.24     22.28 o 
   2  14  16        2.42        7.00     14.94 o 
   3  14  16       27.35        0.00     12.11 o 
  -3  15  16       67.00       50.84     16.00 o 
  -2  15  16       31.66       29.08     10.06 o 
  -1  15  16      330.25      316.02     34.28 o 
   0  15  16       11.61       24.70     10.97 o 
   1  15  16      142.62      146.12     20.03 o 
   2  15  16        5.38       13.58     12.04 o 
  -1  16  16        9.91       35.19     20.97 o 
   0  16  16      269.50      270.36     34.20 o 
  -7   0  17      156.90      242.29     40.72 o 
  -5   0  17       79.45       92.92     32.80 o 
  -3   0  17     1438.16     1708.70     85.23 o 
  -1   0  17      687.15      742.45     83.18 o 
   1   0  17     2267.17     2300.59    112.71 o 
   3   0  17      374.59      255.70     62.81 o 
   5   0  17      228.23      362.42     45.54 o 
  -7   1  17        0.56       53.06     26.31 o 
  -6   1  17       41.00       18.86     19.85 o 
  -5   1  17       76.48       70.59     25.71 o 
  -4   1  17       56.81       41.48     24.39 o 
  -3   1  17      150.18      153.22     27.55 o 
  -2   1  17      659.01      612.47     44.56 o 
  -1   1  17      110.42      121.19     14.07 o 
   0   1  17      106.66      121.03     18.50 o 
   1   1  17       53.07       54.85     11.41 o 
   2   1  17      962.54      863.91     85.16 o 
   3   1  17      154.81      172.45     27.29 o 
   4   1  17        2.18       37.62     24.77 o 
   5   1  17       45.20       43.10     23.78 o 
   6   1  17        8.38       43.74     24.23 o 
  -7   2  17      220.14      157.34     40.27 o 
  -6   2  17        3.38       16.03     14.10 o 
  -5   2  17      192.89      176.13     41.43 o 
  -4   2  17     1255.06     1254.59    103.35 o 
  -3   2  17      687.27      703.85     57.75 o 
  -2   2  17        0.12       15.17     13.55 o 
  -1   2  17      274.06      252.65     23.65 o 
   0   2  17     2232.25     2339.70     71.83 o 
   1   2  17      696.01      566.62     42.28 o 
   2   2  17      116.67      106.41     31.60 o 
   3   2  17       78.01      122.30     23.24 o 
   4   2  17       74.54      118.74     26.28 o 
   5   2  17      118.03       44.25     25.30 o 
   6   2  17      109.74       66.59     21.75 o 
  -7   3  17       20.79       30.94     31.90 o 
  -6   3  17        4.66       22.17     30.58 o 
  -5   3  17      144.20       74.02     23.56 o 
  -4   3  17       25.44       42.36     21.34 o 
  -3   3  17      107.08       63.29     14.78 o 
  -2   3  17        0.83        0.00      6.62 o 
  -1   3  17     1020.44     1012.00     65.80 o 
   0   3  17      108.69      145.17     20.61 o 
   1   3  17      364.05      294.35     28.73 o 
   2   3  17       49.98       52.87     19.61 o 
   3   3  17      435.10      428.40     38.90 o 
   4   3  17        9.48       10.62     16.39 o 
   5   3  17        4.43        0.00     24.29 o 
   6   3  17        7.14       13.13     15.85 o 
  -7   4  17       10.03       22.49     17.42 o 
  -6   4  17        1.06       35.99     19.23 o 
  -5   4  17       24.14       35.59     17.14 o 
  -4   4  17     1332.01     1563.56    121.77 o 
  -3   4  17       31.77       61.02     14.64 o 
  -2   4  17       36.95       29.53      7.26 o 
  -1   4  17       87.17      107.84     15.81 o 
   0   4  17     2962.63     2988.26     64.15 o 
   1   4  17       23.19       23.23     12.27 o 
   2   4  17      148.45      188.45     29.30 o 
   3   4  17       32.67       50.15     16.87 o 
   4   4  17      545.91      547.93     51.03 o 
   5   4  17        0.64        0.00     29.95 o 
   6   4  17      171.63      217.33     32.65 o 
  -6   5  17      109.34       76.03     19.63 o 
  -5   5  17       10.33       56.67     18.63 o 
  -4   5  17       42.03       71.44     32.05 o 
  -3   5  17        6.52       34.08     10.30 o 
  -2   5  17      167.64      198.76     20.17 o 
  -1   5  17      542.30      542.94     36.09 o 
   0   5  17       41.74       47.00     12.37 o 
   1   5  17      128.90      187.25     27.25 o 
   2   5  17      390.85      471.27    112.83 o 
   3   5  17      229.33      191.98     31.12 o 
   4   5  17        9.63        5.32     17.56 o 
   5   5  17        3.13        6.60     18.87 o 
   6   5  17       47.62       62.05     23.58 o 
  -6   6  17        0.21        0.00     18.32 o 
  -5   6  17      245.24      257.83     34.79 o 
  -4   6  17      308.78      259.98     31.45 o 
  -3   6  17       42.74        8.62     17.20 o 
  -2   6  17       24.69        8.24     12.08 o 
  -1   6  17       68.62       47.52     10.70 o 
   0   6  17      488.44      459.09     37.01 o 
   1   6  17      662.97      573.50     40.62 o 
   2   6  17      131.35       98.04     30.54 o 
   3   6  17       89.62       87.32     18.24 o 
   4   6  17      409.10      373.49     36.24 o 
   5   6  17       61.00       74.73     21.47 o 
   6   6  17       12.07       31.98     24.11 o 
  -6   7  17       15.38       20.81     19.82 o 
  -5   7  17        3.16        0.00     21.16 o 
  -4   7  17       13.29        5.47     13.01 o 
  -3   7  17      129.37      144.42     27.81 o 
  -2   7  17      572.77      638.27     53.43 o 
  -1   7  17      162.32      123.57     16.60 o 
   0   7  17       21.30        5.78     14.12 o 
   1   7  17        7.07       30.40     10.80 o 
   2   7  17      642.45      633.93     47.59 o 
   3   7  17        5.16        0.00     15.92 o 
   4   7  17        9.52        0.00     17.90 o 
   5   7  17        0.04        0.00     15.57 o 
  -6   8  17       14.74       10.43     16.21 o 
  -5   8  17      314.74      339.30     33.22 o 
  -4   8  17        3.68        0.00     13.78 o 
  -3   8  17      358.63      398.99     32.05 o 
  -2   8  17       56.27       46.42     16.88 o 
  -1   8  17      591.98      548.89     36.93 o 
   0   8  17       32.96       28.16     12.26 o 
   1   8  17     1339.82     1207.92     60.74 o 
   2   8  17        0.10       27.58     14.57 o 
   3   8  17      258.11      262.72     29.39 o 
   4   8  17        0.08       29.01     14.23 o 
   5   8  17      280.58      305.35     31.63 o 
  -5   9  17        9.17        0.00     26.72 o 
  -4   9  17        5.94        0.00     13.69 o 
  -3   9  17      150.82      164.74     29.32 o 
  -2   9  17      445.17      442.45     30.84 o 
  -1   9  17       22.04       17.12     13.56 o 
   0   9  17       32.08       34.14      9.89 o 
   1   9  17       28.50       46.37     11.74 o 
   2   9  17      208.71      227.34     23.98 o 
   3   9  17      130.39      107.93     23.51 o 
   4   9  17       27.55       43.98     16.39 o 
   5   9  17       26.74       46.72     15.88 o 
  -5  10  17       46.83       12.82     17.32 o 
  -4  10  17      301.97      295.03     26.37 o 
  -3  10  17      300.44      352.80     43.18 o 
  -2  10  17       13.43       30.05     20.32 o 
  -1  10  17        9.03       18.92     11.38 o 
   0  10  17      706.01      576.68     36.01 o 
   1  10  17      851.76      774.76     60.13 o 
   2  10  17       23.59       19.19     14.47 o 
   3  10  17       79.25       71.30     19.11 o 
   4  10  17       72.41       47.49     15.28 o 
  -4  11  17        3.73       34.76     16.41 o 
  -3  11  17      200.53      241.32     21.05 o 
  -2  11  17        0.12       32.23     12.12 o 
  -1  11  17      248.59      218.24     21.31 o 
   0  11  17        1.44       10.93     11.48 o 
   1  11  17      280.19      270.84     24.63 o 
   2  11  17       24.49       39.96     10.41 o 
   3  11  17      131.37      142.41     25.54 o 
   4  11  17       24.82       31.01     17.70 o 
  -4  12  17      639.24      616.73     51.30 o 
  -3  12  17        3.31        8.17     25.60 o 
  -2  12  17        3.56       30.09     13.41 o 
  -1  12  17       19.51       34.71     10.00 o 
   0  12  17     1367.62     1131.97    132.35 o 
   1  12  17       78.32       63.04     12.41 o 
   2  12  17        2.36        4.63     17.49 o 
   3  12  17       17.29       20.89      9.52 o 
  -3  13  17       72.34       52.30     14.44 o 
  -2  13  17      302.85      268.14     31.73 o 
  -1  13  17       32.37       57.02     15.11 o 
   0  13  17        0.22       19.52      9.21 o 
   1  13  17      100.33       94.76     15.47 o 
   2  13  17      140.70      134.03     20.82 o 
   3  13  17        9.58       31.22     10.94 o 
  -2  14  17       43.89       39.72     11.72 o 
  -1  14  17      136.92      100.91     23.77 o 
   0  14  17      134.85      118.93     18.96 o 
   1  14  17       89.46       92.51     16.24 o 
  -6   0  18       37.47       75.79     63.45 o 
  -4   0  18     2912.50     3042.41    403.50 o 
  -2   0  18      171.14      203.78     48.66 o 
   0   0  18     2421.12     2223.47     95.81 o 
   2   0  18       82.75       53.04     28.26 o 
   4   0  18      292.03      280.35     52.74 o 
   6   0  18      150.22      185.61     44.89 o 
  -6   1  18       26.55       26.46     16.25 o 
  -5   1  18      145.11      217.04     28.72 o 
  -4   1  18       10.45       65.26     21.81 o 
  -3   1  18      144.32      151.55     22.49 o 
  -2   1  18       44.01       48.22     12.05 o 
  -1   1  18      348.48      387.00     28.64 o 
   0   1  18        8.28       21.83     14.36 o 
   1   1  18      163.31      170.53     22.86 o 
   2   1  18      102.84      133.54     25.36 o 
   3   1  18      319.68      310.69     34.15 o 
   4   1  18        3.89        9.75     21.29 o 
   5   1  18       41.48       47.79     28.62 o 
   6   1  18        1.94       61.04     20.26 o 
  -6   2  18      144.17      129.65     26.68 o 
  -5   2  18      390.73      434.99     40.86 o 
  -4   2  18     1875.88     1853.69    145.47 o 
  -3   2  18      394.94      366.65     39.56 o 
  -2   2  18      190.96      167.99     23.37 o 
  -1   2  18      656.13      644.67     51.10 o 
   0   2  18     1184.11     1162.19     56.71 o 
   1   2  18      783.16      663.82     51.74 o 
   2   2  18       15.49       52.30     18.58 o 
   3   2  18      212.12      270.81     41.55 o 
   4   2  18      226.40      253.58     30.84 o 
   5   2  18      120.56      123.89     25.51 o 
  -6   3  18      236.80      258.22     32.16 o 
  -5   3  18       38.69       41.18     16.81 o 
  -4   3  18        0.20       23.39     17.52 o 
  -3   3  18       54.69       48.48     20.11 o 
  -2   3  18       53.98       57.88     16.65 o 
  -1   3  18       85.68       76.84     13.86 o 
   0   3  18      244.37      259.34     21.95 o 
   1   3  18      210.65      239.07     23.88 o 
   2   3  18      295.43      312.02     31.05 o 
   3   3  18      159.48      132.21     29.94 o 
   4   3  18       44.25       11.03     21.90 o 
   5   3  18        2.08       22.35     13.51 o 
  -6   4  18       23.88       32.21     17.90 o 
  -5   4  18      863.26      938.08     69.18 o 
  -4   4  18        1.07        0.00     18.63 o 
  -3   4  18      790.24      799.96     62.91 o 
  -2   4  18       84.54       69.81     14.48 o 
  -1   4  18      560.95      506.51     30.24 o 
   0   4  18      213.19      215.16     19.17 o 
   1   4  18     1360.76     1276.03     86.65 o 
   2   4  18       56.83       69.88     25.38 o 
   3   4  18      402.06      349.34     32.46 o 
   4   4  18       74.09       45.09     16.95 o 
   5   4  18      147.00      113.86     29.92 o 
  -6   5  18       78.83       49.06     22.16 o 
  -5   5  18       44.25       27.02     38.07 o 
  -4   5  18        1.42       27.02     25.41 o 
  -3   5  18       95.29      112.17     20.25 o 
  -2   5  18      202.56      263.27     26.40 o 
  -1   5  18      259.08      258.30     20.84 o 
   0   5  18        4.34        1.27     13.75 o 
   1   5  18      371.86      320.27     27.56 o 
   2   5  18        4.60        8.83     15.60 o 
   3   5  18        0.82       29.13     12.62 o 
   4   5  18      104.51       69.64     20.74 o 
   5   5  18       26.47        6.57     19.32 o 
  -5   6  18      221.94      267.79     39.28 o 
  -4   6  18      615.52      759.99     73.03 o 
  -3   6  18      353.95      339.91     41.90 o 
  -2   6  18        4.32       31.33     12.26 o 
  -1   6  18      687.31      674.41     54.37 o 
   0   6  18      406.58      354.25     30.29 o 
   1   6  18      517.22      553.97     40.01 o 
   2   6  18       51.32       32.71     15.71 o 
   3   6  18      228.72      234.65     32.41 o 
   4   6  18        3.50       29.87     13.78 o 
   5   6  18      133.95       86.76     27.87 o 
  -5   7  18      176.09      156.62     24.70 o 
  -4   7  18       21.93       47.45     29.41 o 
  -3   7  18      129.59      143.78     28.78 o 
  -2   7  18        1.48       13.88     14.23 o 
  -1   7  18      225.40      212.66     21.15 o 
   0   7  18       18.18       23.25     16.83 o 
   1   7  18      229.79      241.09     22.53 o 
   2   7  18       49.02       51.43     23.65 o 
   3   7  18       17.97       19.23     18.09 o 
   4   7  18        0.89        1.21     14.71 o 
   5   7  18       23.51       50.08     15.60 o 
  -5   8  18        2.37       37.70     19.60 o 
  -4   8  18     1045.71     1023.93     87.17 o 
  -3   8  18        5.04       20.89     11.34 o 
  -2   8  18       11.64       21.52     11.84 o 
  -1   8  18       29.51       13.32     10.90 o 
   0   8  18      990.09      962.79     66.75 o 
   1   8  18       24.42       28.72     11.75 o 
   2   8  18       28.20       48.58     15.50 o 
   3   8  18       31.16       22.73     13.41 o 
   4   8  18      121.48      141.51     25.83 o 
  -4   9  18        2.50       27.26     13.38 o 
  -3   9  18       13.46       12.70     14.67 o 
  -2   9  18      331.43      291.97     34.40 o 
  -1   9  18      344.65      334.92     30.35 o 
   0   9  18        6.50       12.65      7.35 o 
   1   9  18      203.25      170.40     22.88 o 
   2   9  18      224.05      196.51     28.55 o 
   3   9  18        6.61       44.89     14.79 o 
   4   9  18       23.91       65.37     20.50 o 
  -4  10  18      330.33      313.09     33.05 o 
  -3  10  18      242.82      298.83     33.38 o 
  -2  10  18        1.96       32.67     23.33 o 
  -1  10  18      141.91      168.75     21.13 o 
   0  10  18      481.97      409.65     32.59 o 
   1  10  18      139.54      150.81     25.82 o 
   2  10  18        8.33       44.02     15.75 o 
   3  10  18        6.16       15.49     25.89 o 
  -3  11  18       49.67       59.12     18.60 o 
  -2  11  18      362.92      336.70     30.30 o 
  -1  11  18        9.85       22.21     17.70 o 
   0  11  18        1.05        4.45     15.71 o 
   1  11  18       22.35        3.00     14.80 o 
   2  11  18      178.87      137.41     21.92 o 
   3  11  18       67.55       51.78     16.82 o 
  -2  12  18        0.37       12.73     12.92 o 
  -1  12  18      124.12      131.18     19.00 o 
   0  12  18        6.32       33.01     10.20 o 
   1  12  18      177.19      167.83     24.67 o 
   2  12  18        1.96       31.03     22.44 o 
   0  13  18       16.82       19.11      9.23 o 
  -5   0  19      480.89      532.40     77.06 o 
  -3   0  19     1407.85     1315.77    133.99 o 
  -1   0  19     1009.76      920.43     99.45 o 
   1   0  19      419.45      381.80     56.80 o 
   3   0  19      141.81      101.26     38.22 o 
   5   0  19       90.36      103.01     34.44 o 
  -5   1  19       16.46       20.46     17.62 o 
  -4   1  19       33.42       34.70     25.60 o 
  -3   1  19        3.36       67.91     24.03 o 
  -2   1  19       83.29       90.07     19.30 o 
  -1   1  19       97.58      138.77     18.31 o 
   0   1  19       55.49       51.73     12.64 o 
   1   1  19       70.12       92.44     24.26 o 
   2   1  19       13.92       36.74     25.41 o 
   3   1  19        7.38       48.33     16.21 o 
   4   1  19       18.66        3.70     27.11 o 
   5   1  19        6.14       49.39     33.56 o 
  -5   2  19      292.24      363.50     32.17 o 
  -4   2  19      907.88      974.33     85.88 o 
  -3   2  19      800.32      745.18     61.02 o 
  -2   2  19        2.36       11.02      9.87 o 
  -1   2  19      844.04      729.02     54.34 o 
   0   2  19      746.95      595.02     43.31 o 
   1   2  19      196.66      242.35     34.12 o 
   2   2  19        3.89       15.93     11.48 o 
   3   2  19      146.50      179.99     33.65 o 
   4   2  19      181.05      176.64     28.48 o 
  -5   3  19      345.17      342.83     31.55 o 
  -4   3  19        0.98       18.64     19.18 o 
  -3   3  19       50.07       69.06     19.52 o 
  -2   3  19        0.47       15.55     17.58 o 
  -1   3  19      113.94       66.72     14.79 o 
   0   3  19        6.12        0.00     14.64 o 
   1   3  19        3.71       34.05     12.86 o 
   2   3  19       39.74        3.99     12.15 o 
   3   3  19        5.45        0.00     38.45 o 
   4   3  19        4.02       20.22     14.34 o 
  -5   4  19       10.10       18.23     21.03 o 
  -4   4  19     1639.61     1631.66    187.74 o 
  -3   4  19        1.91       27.22     20.65 o 
  -2   4  19       16.62       22.70     28.14 o 
  -1   4  19      124.46      139.91     18.11 o 
   0   4  19      506.49      503.67     35.34 o 
   1   4  19       36.36       26.46     14.51 o 
   2   4  19       68.30       40.64     14.78 o 
   3   4  19        4.58        1.90     13.97 o 
   4   4  19      176.56      131.58     26.93 o 
  -5   5  19      328.53      265.23     28.70 o 
  -4   5  19        6.75       52.58     18.15 o 
  -3   5  19      168.84      184.18     47.98 o 
  -2   5  19      143.93      185.85     32.44 o 
  -1   5  19       21.60       19.16     11.36 o 
   0   5  19        4.22       33.64     11.49 o 
   1   5  19        0.09       20.61     18.06 o 
   2   5  19      178.93      211.36     27.03 o 
   3   5  19      109.62       40.80     20.52 o 
   4   5  19        2.31        0.00     23.77 o 
  -4   6  19      469.39      540.34     48.70 o 
  -3   6  19      369.76      346.80     30.98 o 
  -2   6  19        8.03        0.00     12.46 o 
  -1   6  19      317.37      261.31     27.76 o 
   0   6  19      469.63      415.93     46.16 o 
   1   6  19       33.73       44.29     15.15 o 
   2   6  19        2.73       30.84     15.69 o 
   3   6  19        3.32       17.75     24.16 o 
   4   6  19      248.55      249.62     33.61 o 
  -4   7  19       17.86       29.79     18.37 o 
  -3   7  19        0.03       37.12     16.87 o 
  -2   7  19      355.40      389.71     32.65 o 
  -1   7  19       14.99       43.61     12.09 o 
   0   7  19        3.71        9.84     10.35 o 
   1   7  19        5.54       14.35     10.63 o 
   2   7  19      175.71      146.16     24.76 o 
   3   7  19      262.73      290.92     32.33 o 
  -4   8  19        2.92        7.48     15.52 o 
  -3   8  19      814.02      824.17     63.22 o 
  -2   8  19       44.33       52.28     16.23 o 
  -1   8  19      537.23      507.20     39.32 o 
   0   8  19       34.33       25.83      9.85 o 
   1   8  19      245.25      250.79     29.52 o 
   2   8  19       17.53       41.98     24.90 o 
   3   8  19       20.32       27.81     19.68 o 
  -3   9  19       61.01       65.20     15.89 o 
  -2   9  19       65.59       63.10     15.03 o 
  -1   9  19       38.44       42.84     12.58 o 
   0   9  19        4.23        0.00      9.66 o 
   1   9  19       12.71       38.07     13.78 o 
   2   9  19        0.53        1.85      8.69 o 
  -2  10  19       20.05       33.57     12.15 o 
  -1  10  19      168.74      148.49     19.09 o 
   0  10  19       54.88       59.57     12.64 o 
   1  10  19       87.68       92.15     17.49 o 
   0  11  19        1.24        5.58      9.36 o 
  -4   0  20     2459.29     2413.07    405.99 o 
  -2   0  20       21.92       12.24     16.74 o 
   0   0  20      764.04      657.81     96.76 o 
   2   0  20      141.87      128.53     79.06 o 
  -4   1  20        0.05       61.77     60.51 o 
  -3   1  20       43.34       41.45     18.82 o 
  -2   1  20       22.29       10.58     16.33 o 
  -1   1  20        6.46        0.00     10.23 o 
   0   1  20       34.03       13.61     10.39 o 
   1   1  20      334.77      301.84     50.75 o 
   2   1  20        2.06       24.83     16.04 o 
   3   1  20        3.35        0.00     22.79 o 
  -4   2  20     1027.46      935.23    114.79 o 
  -3   2  20      340.09      390.81     35.14 o 
  -2   2  20       27.93       61.09     19.09 o 
  -1   2  20       77.63       56.50     21.34 o 
   0   2  20      253.31      284.37     34.84 o 
   1   2  20      228.04      228.59     39.11 o 
   2   2  20       85.23       71.48     27.23 o 
   3   2  20        0.16        0.00     30.73 o 
  -4   3  20       47.66       50.84     25.38 o 
  -3   3  20        0.22       39.00     13.75 o 
  -2   3  20       95.90       83.52     17.78 o 
  -1   3  20       47.80       18.03     13.14 o 
   0   3  20       91.26       53.08     18.04 o 
   1   3  20      104.64       96.93     19.48 o 
   2   3  20       26.47       53.27     15.24 o 
   3   3  20      104.88       69.87     20.01 o 
  -3   4  20     1144.50     1035.72    100.95 o 
  -2   4  20        7.71        0.00     10.94 o 
  -1   4  20      469.90      409.76     34.64 o 
   0   4  20        1.41        0.00     21.22 o 
   1   4  20      128.18      104.20     23.82 o 
   2   4  20        3.34        1.00     17.77 o 
   3   4  20       12.18       20.65     12.21 o 
  -3   5  20       57.54       45.62     20.30 o 
  -2   5  20      145.46       76.37     24.63 o 
  -1   5  20       24.03       28.69     17.39 o 
   0   5  20        1.81       31.29     27.30 o 
   1   5  20        2.06       13.14     24.74 o 
   2   5  20      148.61      118.32     23.52 o 
  -3   6  20      370.13      408.04     40.75 o 
  -2   6  20        0.41       19.03     16.27 o 
  -1   6  20      222.70      224.02     25.93 o 
   0   6  20      110.77      128.29     19.32 o 
   1   6  20      102.26       74.35     18.54 o 
   2   6  20        4.26        0.00     16.74 o 
  -2   7  20        0.54        5.54     23.05 o 
  -1   7  20       22.79       17.58      8.16 o 
   0   7  20        6.13       11.13     14.96 o 
   1   7  20        5.51        4.24     12.18 o 
  -1   8  20       12.15       28.63     12.94 o 
   0   8  20      242.47      234.22     29.36 o 
   1   8  20       31.26        7.95     20.33 o 
  -1   0  21      175.71      150.70     29.34 o 
   1   0  21      113.06      158.16     34.40 o 
  -2   1  21       15.82       19.15     13.47 o 
  -1   1  21       19.00       34.93     11.13 o 
   0   1  21       12.02       22.81     16.97 o 
   1   1  21       89.76       53.67     16.93 o 
  -2   2  21       22.92       19.88     18.28 o 
  -1   2  21      124.80       60.85     19.14 o 
   0   2  21      138.56      119.84     23.31 o 
   1   2  21       36.16       33.57     15.43 o 
  -1   3  21       28.35        0.00     11.26 o 
   0   3  21        1.95       20.17     12.47 o 
   1   3  21      328.37      277.60     31.09 o 
  -1   4  21       11.26       12.56     18.62 o 
   0   4  21      203.86      246.29     24.31 o 
                                                 
